# Supplementary material for: AKR1C3–PKM2–oxidative phosphorylation axis drives prostate cancer radioresistance via UBE2T upregulation
Source: Cell Death Dis. 2026 Mar 30;17(1):433. doi: 10.1038/s41419-026-08666-5 (PMC13158291; doi:10.1038/s41419-026-08666-5)
Supplement: Supplementary file 2 — Proteomics raw data [file 41419_2026_8666_MOESM2_ESM.xlsx]

## Sheet: Sheet1
Gene name	Intensity LNCaP1	Intensity LNCaP2	Intensity LNCaP3	Intensity Ln_AKR_1	Intensity Ln_AKR_2	Intensity Ln_AKR_3
MAT1A	1.61659e+06	1.88695e+06	1.55061e+06	1.20501e+06
MICAL1	3.91499e+07	6.23337e+07	7.55846e+07	1.05023e+07	1.09196e+07	2.93724e+07
MED4	3.24754e+07	3.35334e+07	3.629e+07	1.95394e+07	1.5757e+07	1.71434e+07
MRS2	231961	211161	89425.2	8.29448e+06	170088	320848
MIS18A	1.22945e+06	1.04653e+06	1.30031e+06	1.64241e+06	1.19157e+06	1.24685e+06
MOGS	3.02841e+07	3.37408e+07	3.10298e+07	3.76897e+07	4.01678e+07	4.50406e+07
NUDT4B
PGAM1	4.52893e+08	5.33508e+08	5.53161e+08	4.85943e+08	4.10752e+08	4.40906e+08
PDRG1	2.97629e+06	3.1887e+06	2.15841e+06	2.97222e+06	2.1004e+06	2.87594e+06
PPL	4.70597e+07	3.76139e+07	3.91764e+07	2.68639e+07	2.6364e+07	2.66804e+07
PPP4R2	1.43854e+07	1.44258e+07	1.46924e+07	1.01452e+07	1.00411e+07	1.18337e+07
NPEPL1	6.97443e+06	6.16303e+06	6.79813e+06	1.04346e+07	1.07104e+07	8.92631e+06
PPP6R3	4.40693e+07	4.07056e+07	4.14363e+07	3.69686e+07	4.04492e+07	3.68002e+07
PPIL4	2.21406e+07	1.69786e+07	1.4136e+07	1.74775e+07	1.10889e+07	1.61213e+07
PFAS	5.38959e+07	5.82355e+07	5.77837e+07	3.38628e+07	3.59931e+07	3.15749e+07
PSMD3	1.91703e+08	1.8121e+08	1.90552e+08	1.43253e+08	1.36874e+08	1.07558e+08
RBM42	5.97088e+06	6.16558e+06	8.31272e+06	7.85654e+06	1.2175e+07	1.40621e+07
RAB6A	4.26371e+07	3.79528e+07	4.2635e+07	4.57802e+07	4.60029e+07	4.23423e+07
RANBP10	2.48002e+06	2.51414e+06	2.35858e+06	5.33308e+06	6.8644e+06	5.71551e+06
RAB9B	306275	326939	392265
RAB3GAP2	3.79357e+07	4.17239e+07	4.61271e+07	5.04258e+07	4.5359e+07	4.09496e+07
RAD51C	375233		715755
RAB3D	1.17991e+08	1.48979e+08	1.45847e+08	1.19813e+08	1.31992e+08	1.3389e+08
RAF1	7.73494e+06	5.23544e+06	6.00129e+06	7.70913e+06	6.25176e+06	6.74413e+06
MRPL42	1.81188e+06	1.71023e+06	1.96851e+06	5.70031e+06	7.0166e+06	8.51502e+06
RPS13	1.9867e+08	1.79679e+08	1.77482e+08	2.9805e+08	3.34076e+08	3.09122e+08
RXRA	4.38445e+06	3.05485e+06	3.22933e+06	4.36749e+06	2.53079e+06	4.33655e+06
SEC14L1		113146		197443	291735	254119
SLC4A4	5.44994e+06	5.84511e+06	6.4583e+06	4.99353e+06	1.86548e+06	3.45005e+06
SCRN2	2.35225e+06	2.15398e+06	2.41205e+06	3.47391e+06		3.32922e+06
SBNO1	1.2273e+07	1.66443e+07	1.10918e+07	2.22376e+07	2.37557e+07	1.99821e+07
SF3A2	4.80525e+07	4.54978e+07	4.53963e+07	5.27732e+07	6.03778e+07	5.10093e+07
SEPTIN8	1.00946e+07	9.73979e+06	8.856e+06	1.41511e+07	1.35393e+07	1.1252e+07
SNAP47
SNX5	1.00795e+08	8.67526e+07	8.15172e+07	7.65862e+07	7.83023e+07	6.36811e+07
SPINDOC				254762
SMARCA1	5.31386e+07	4.24036e+07	3.862e+07	5.46908e+07	5.23329e+07	4.74066e+07
MAD2L2	4.97166e+06	2.54645e+06	4.01739e+06	3.08617e+06	3.81044e+06	4.15817e+06
MAPRE3	1.21841e+07	1.03972e+07	1.03186e+07	1.13112e+07	8.43487e+06	1.3956e+07
MGST3	1.02343e+07	8.64014e+06	7.97912e+06	2.06245e+07	1.9739e+07	1.96415e+07
MGME1	7.10956e+06	6.09424e+06	7.57274e+06	4.89783e+06	6.92871e+06	8.41551e+06
OBSL1	1.06406e+07	6.08259e+06	5.96171e+06	7.47263e+06	5.78404e+06	3.3157e+06
OSTM1	1.30375e+06	1.50615e+06	942765	2.81235e+06	1.71237e+06	2.39646e+06
PANX1	2.13229e+06	2.23961e+06	1.85683e+06	3.67311e+06	3.00019e+06	1.68072e+06
PCDHB8		2.32955e+06			272506	407172
PCDHB2	2.97372e+06	3.75047e+06	3.52405e+06	4.14429e+06	5.29174e+06	4.87365e+06
PPIAL4C
ZNF146
P4HA2	4.39917e+06	3.9183e+06	4.55335e+06	2.01998e+06	3.45414e+06	3.39637e+06
POC1A	194311
PIK3CD	8.93632e+06	9.92056e+06	1.00813e+07	3.66853e+06	5.84234e+06	4.06882e+06
PIGO	7.37668e+06	7.49765e+06	7.94012e+06	4.66059e+06	2.90358e+06	5.24182e+06
POP1	6.68383e+07	5.99544e+07	5.79993e+07	5.04776e+07	4.7338e+07	3.30541e+07
SURF2	1.46544e+06	2.84496e+06	2.48984e+06	1.96425e+06	3.01992e+06	3.48687e+06
RPS6	2.62506e+08	2.53723e+08	2.60941e+08	2.05093e+08	2.43056e+08	2.26487e+08
RTL8C	1.65666e+06	2.05135e+06	1.60341e+06	3.51393e+06	2.52603e+06	2.37953e+06
OXCT1	2.21573e+08	2.03308e+08	2.1245e+08	1.96175e+08	2.10965e+08	2.28332e+08
SF3A1	1.55249e+08	1.41925e+08	1.33024e+08	1.28298e+08	1.18862e+08	1.36614e+08
SLITRK5	420859	242950	317010		1.35958e+06	1.24934e+06
SFXN3	5.06814e+07	5.2249e+07	5.34559e+07	4.88944e+07	5.16181e+07	4.14023e+07
SMAD1	320165	299821	316644
SHQ1		2.23828e+06	65357.5		1.33059e+06
SH2B1	569340	637447	644670	128702	570566
SKP2	1.30958e+06	460495	130129	364904		319910
SUPT4H1	6.37859e+06	6.32061e+06	6.53507e+06	7.89485e+06	6.29412e+06	6.76018e+06
SRP54	7.19043e+07	8.72367e+07	9.39568e+07	9.92131e+07	6.92906e+07	7.38537e+07
STAG1	2.05649e+06	1.58217e+06	1.55223e+06	838077	1.0014e+06	468989
ST7	3.4015e+06	3.33653e+06	2.58402e+06	9.24227e+06	5.70272e+06	6.84708e+06
STRIP1	4.23296e+06	3.56689e+06	3.33107e+06	2.30105e+06	3.16936e+06	2.39036e+06
SSH3	5.5494e+06	4.71364e+06	5.84683e+06		830821	512476
AARS1	5.06541e+08	5.29011e+08	5.79602e+08	8.05799e+08	7.34854e+08	6.69401e+08
XAB2	4.56627e+07	5.74993e+07	5.10992e+07	1.23131e+08	1.20979e+08	1.30061e+08
TDRP	3.0634e+06	2.06817e+06	2.94435e+06	3.43538e+06	1.91263e+06	2.01699e+06
TCEA1	8.59148e+07	6.63053e+07	6.03197e+07	7.83802e+07	7.00944e+07	8.6441e+07
CCT6A	5.15481e+08	5.12684e+08	4.67599e+08	4.051e+08	3.35047e+08	3.41071e+08
MELTF
TPPP				1.12124e+06	920847	1.26966e+06
TRAF2	9.59566e+06	7.13653e+06	6.14333e+06	7.45143e+06	7.38835e+06	8.35245e+06
TRIM68	6.8444e+06	6.88847e+06	7.30416e+06	1.57113e+06	723029	1.34273e+06
TRIM2	411915	116081	483527	372394
TMEM41B	2.53504e+06	2.2598e+06	2.08539e+06	708112	721557	1.1823e+06
TMEM35B	1.50017e+06	1.30235e+06	981854	1.99949e+06	1.77639e+06	1.87762e+06
TMEM138
PHF10	2.88679e+06	2.50709e+06	2.09287e+06	1.94494e+06	1.59715e+06	2.06662e+06
PIP4P1	6.4353e+06	5.73952e+06	6.06941e+06	8.68491e+06	7.98127e+06	8.13649e+06
PRRC2A	2.2154e+07	2.22624e+07	1.96616e+07	4.6457e+07	4.75549e+07	4.62626e+07
PRRC2B	3.68787e+06	3.17383e+06	3.36926e+06	2.34152e+06	2.11686e+06	3.34265e+06
PTDSS1	5.71768e+06	5.79292e+06	5.10667e+06	4.58857e+06	7.26873e+06	6.26316e+06
PSEN2	6.55197e+06	7.29035e+06	7.84896e+06	7.16887e+06	9.54305e+06	7.69579e+06
PTPRM	730803	1.6649e+06	1.4526e+06	589096	404328	383709
PVR	9.77462e+06	9.33369e+06	9.16908e+06	1.27762e+07	1.15939e+07	7.73578e+06
RAD50	1.40748e+08	1.40926e+08	1.37008e+08	1.54251e+08	1.67675e+08	1.76039e+08
RBM4	8.60409e+07	8.46462e+07	8.23761e+07	7.4125e+07	8.20831e+07	8.18883e+07
RAB10	4.19216e+08	4.70069e+08	4.87296e+08	4.60661e+08	4.3341e+08	4.31471e+08
RIC1	816359	1.14966e+06	1.42938e+06		591288	590747
RFC3	3.20723e+07	2.358e+07	2.22098e+07	1.34499e+07	1.68297e+07	1.29033e+07
RHPN2	1.69951e+07	1.05095e+07	1.47478e+07	5.73678e+06	6.89281e+06	6.52913e+06
RPRD2	4.76614e+06	4.02657e+06	4.60693e+06	6.92301e+06	7.81274e+06	6.3211e+06
SLC35A4	2.68537e+07	2.76191e+07	2.85458e+07	1.37779e+07	1.32924e+07	1.18708e+07
SLC12A6	182077	226322	217952	328424		306495
MRPS23	5.15955e+07	5.78431e+07	5.54732e+07	4.55368e+07	4.93658e+07	5.33576e+07
SLC39A6	1.93254e+06	50117.3	88477.1	866729	1.43834e+06	856287
MRPS5	3.12674e+07	2.88468e+07	2.88943e+07	2.36806e+07	2.35895e+07	2.23638e+07
SEC11C	2.88722e+06	2.56379e+06	3.09156e+06	2.61374e+06	4.8566e+06	4.18241e+06
SEC23B	1.29902e+08	1.53226e+08	1.5792e+08	9.24293e+07	1.04057e+08	7.96803e+07
SERPINH1	6.17099e+06	5.32568e+06	5.45638e+06	1.04486e+06	1.94047e+06	2.33522e+06
SCAMP2	1.13764e+07	1.1096e+07	1.53974e+07	6.90661e+06	8.91739e+06	7.87351e+06
SET	3.96232e+08	3.1104e+08	3.32781e+08	3.24787e+08	3.12868e+08	3.74241e+08
SCO1	4.53102e+07	4.81313e+07	4.73885e+07	4.5984e+07	4.87116e+07	4.52379e+07
SEPSECS	9.89798e+06	4.23053e+06	8.61577e+06	3.4419e+06	2.37055e+06	2.87277e+06
SART1	3.15875e+07	2.91303e+07	5.04747e+07	4.82241e+07	3.64418e+07	4.95398e+07
USP39	4.28678e+07	4.23865e+07	3.7371e+07	5.907e+07	5.56046e+07	5.39909e+07
SNX7	3.21916e+06	2.51382e+06	3.13702e+06	1.81848e+06	1.68972e+06	3.54403e+06
SMARCD2	2.98191e+07	2.33614e+07	2.58591e+07	1.41522e+07	1.30011e+07	1.60408e+07
SGPL1	6.0842e+07	6.69276e+07	7.26595e+07	1.63201e+08	1.63314e+08	1.73837e+08
SGSM3	5.49396e+06	2.78905e+06	3.59129e+06	1.41192e+06	1.11529e+06	780382
SMG1	1.04144e+08	1.05494e+08	1.09028e+08	7.71472e+07	9.68302e+07	9.84037e+07
SMC6	5.12389e+06	4.34241e+06	4.24672e+06	4.25429e+06	4.32904e+06	2.97887e+06
SLC50A1	6.98823e+06	7.05209e+06	8.65279e+06	3.35217e+06	3.45955e+06	3.36498e+06
STT3A	8.60938e+07	8.09656e+07	8.69773e+07	1.06091e+08	1.05163e+08	8.48017e+07
STAU1	5.85237e+07	4.78354e+07	6.50966e+07	5.72068e+07	5.78938e+07	6.80142e+07
STX7	2.94129e+07	3.14979e+07	3.4351e+07	4.30417e+07	4.70493e+07	4.183e+07
STMN1	5.83414e+07	4.45801e+07	4.2591e+07	5.27102e+07	5.75035e+07	6.67726e+07
SUN1	2.35606e+07	1.66333e+07	1.50796e+07	1.75478e+07	1.95716e+07	1.66595e+07
SRR	6.36107e+06	5.83243e+06	6.79314e+06	1.38165e+06	1.6425e+06	3.07493e+06
TBC1D16	238029	165105	174048	149629	196237
TFE3			321330	657791	579950	552922
THNSL1	1.27981e+08	1.29181e+08	1.1299e+08	9.6438e+07	9.90085e+07	1.15262e+08
PAK1IP1	3.73911e+07	4.01159e+07	2.92139e+07	2.77986e+07	2.45038e+07	2.47809e+07
PPT1	2.29483e+07	2.29165e+07	2.98732e+07	3.60773e+07	3.98777e+07	4.69452e+07
PRPF40A	7.67906e+07	7.92211e+07	7.69015e+07	5.15136e+07	4.2182e+07	5.8509e+07
PPM1E	1.7806e+06	2.52503e+06	2.44294e+06	3.10251e+06	2.54822e+06	2.2583e+06
PRRC2C	2.83988e+07	3.15192e+07	2.61208e+07	6.60544e+07	7.00267e+07	7.51324e+07
PSME2	8.28299e+07	8.48981e+07	8.4825e+07	7.84877e+07	8.87105e+07	8.302e+07
PSMD6	5.64667e+08	6.39802e+08	6.72578e+08	2.85478e+08	2.84068e+08	2.74737e+08
RCN3	2.15673e+06	744149	1.22717e+06	460632	437165	539334
RAVER1	1.51156e+07	1.62222e+07	1.41891e+07	3.36847e+06	4.18257e+06	5.85516e+06
RCC1	1.6319e+08	1.69274e+08	1.29748e+08	1.32059e+08	1.42428e+08	1.44457e+08
RADIL
RAB19						472051
RAPH1	982908	1.26632e+06	1.36075e+06	214172	1.3604e+06	358551
RAB28	573072	462710	547582		429609
RAB3IP	1.04835e+06	961691	800218	620167
RECQL5	5.28634e+06	4.96192e+06	4.10969e+06	2.31286e+06	2.01496e+06	1.39408e+06
RAB35	2.75079e+07	2.47344e+07	2.40495e+07	2.02161e+07	2.34754e+07	2.3174e+07
RAB25	1.65905e+07	1.32394e+07	1.34493e+07	1.84955e+07	1.70071e+07	1.82473e+07
ARHGAP18	4.64326e+06	4.90659e+06	4.70893e+06	3.57596e+06	3.96087e+06	4.36123e+06
HNRNPAB	1.40369e+08	1.47475e+08	1.38581e+08	1.28623e+08	1.2334e+08	1.38982e+08
RNF138	755530	1.13455e+06	1.01569e+06	1.45326e+06	916270
RNASEH1
RNF220	199534	95534.3	255013	589954	332539	298677
POLR2H	3.98929e+07	3.73413e+07	3.91802e+07	1.71755e+07	1.92784e+07	1.65352e+07
MRPL3	1.01462e+08	1.00787e+08	1.19943e+08	1.16223e+08	1.28404e+08	1.40846e+08
MRPL10	2.2039e+07	2.29839e+07	2.19348e+07	2.16858e+07	1.99317e+07	2.35743e+07
MRRF	2.20448e+07	2.44813e+07	2.08309e+07	3.09727e+07	2.79296e+07	3.78997e+07
RPS12	2.17947e+08	2.57543e+08	2.56137e+08	2.72931e+08	2.57671e+08	2.67295e+08
RPSA	5.2592e+08	4.7836e+08	4.83576e+08	5.07628e+08	4.98035e+08	4.42849e+08
RTN3	5.31352e+07	4.54481e+07	4.95846e+07	7.33042e+07	9.60945e+07	7.00162e+07
SERINC5	1.20343e+06	2.06565e+06	4.23481e+06	2.99686e+06	5.85092e+06	5.69381e+06
SNTA1	713113	1.58338e+06	1.81901e+06			85188.2
SPCS2	3.85671e+07	3.46653e+07	4.36137e+07	3.41756e+07	4.82953e+07	3.79789e+07
BCAS2	3.94953e+07	3.58161e+07	3.56794e+07	4.65818e+07	6.12997e+07	5.2303e+07
SPART	166474	604893	649299	1.9499e+07	2.16201e+07	1.77423e+07
SIPA1L1	628500	769859	472198	246584	243091	317058
SPICE1	3.64326e+06	2.79541e+06	3.01051e+06
SINHCAF	887684	752777	500239		357101	308946
SRP9	3.45238e+08	2.92956e+08	2.86338e+08	1.93567e+08	1.94856e+08	2.02185e+08
PIP4K2C	2.29776e+07	2.32149e+07	2.44304e+07	1.61479e+07	1.91514e+07	1.47215e+07
POMP	7.24482e+06	5.18545e+06	6.42228e+06	7.02128e+06	7.89132e+06	4.87717e+06
PRRC1	3.42748e+07	4.2481e+07	4.51598e+07	4.68375e+07	4.17804e+07	3.19889e+07
PTCD3	5.06395e+07	4.2504e+07	4.04219e+07	5.28747e+07	5.57223e+07	5.27264e+07
CTPS2	6.59194e+07	6.09075e+07	6.68773e+07	5.65042e+07	7.58962e+07	6.27549e+07
CRYZL1	1.28565e+07	1.55894e+07	1.06605e+07	8.99021e+06	1.05084e+07	1.03532e+07
C9orf64	1.37201e+07	1.25814e+07	1.00505e+07	1.50359e+07	1.28443e+07	1.24769e+07
RDH13	4.55002e+07	4.93764e+07	3.7744e+07	3.81006e+07	3.08277e+07	3.08871e+07
RAB29	1.019e+07	9.73256e+06	1.60511e+07	6.37552e+06	6.20039e+06	4.77455e+06
RCOR2
RANBP3	6.73603e+07	6.62042e+07	6.04509e+07	5.36111e+07	4.94139e+07	5.97637e+07
RAP2C	368422	369116	397132
RIT1	4.50831e+06	4.6563e+06	4.0064e+06	6.42956e+06	5.49468e+06	7.3723e+06
RPL19	1.79201e+08	1.97092e+08	1.8822e+08	1.90077e+08	1.36899e+08	1.42352e+08
RRAS	1.71791e+07	1.41327e+07	1.85687e+07	2.16031e+07	1.65715e+07	2.15292e+07
RRAGC	1.67068e+07	1.81205e+07	1.85005e+07	2.93055e+07	2.78036e+07	2.3564e+07
RPS25	1.97321e+08	2.13565e+08	1.8544e+08	2.30225e+08	2.69632e+08	2.75032e+08
RTCB	1.79245e+08	1.95739e+08	1.99532e+08	2.07715e+08	2.22557e+08	2.37696e+08
SLC35B3
SART3	9.36199e+07	9.06539e+07	8.61777e+07	7.19551e+07	7.07001e+07	6.33981e+07
SPAST	4.27995e+07	3.49969e+07	3.09766e+07	2.1828e+07	2.04295e+07	1.68609e+07
SNX30	1.69349e+06	1.79499e+06	1.1428e+06	1.05499e+06	1.11629e+06	2.05255e+06
SERPINB6	1.7607e+08	2.03594e+08	2.23722e+08	3.37113e+08	3.28444e+08	3.55424e+08
SMIM11A
SORL1	1.41636e+06	870603	764801	551694	608983	395690
SMU1	8.62529e+07	6.50987e+07	7.40451e+07	6.87344e+07	6.35094e+07	4.99674e+07
SMYD3	1.3462e+08	1.08779e+08	1.4835e+08	2.03199e+08	2.29891e+08	2.20579e+08
SH3GL1	3.70722e+07	3.55408e+07	3.72378e+07	2.81626e+07	2.97436e+07	3.32606e+07
SPIN1	9.18107e+06	7.24816e+06	9.19977e+06	5.8051e+06	6.06333e+06	7.21902e+06
SHARPIN	1.64838e+06	1.33613e+06	1.19891e+06	1.02585e+06	1.05945e+06	1.29151e+06
TUT1	2.85834e+06	1.07267e+06	1.46881e+06			1.23121e+06
SRGAP2	3.97556e+06	2.0784e+06	2.46193e+06	5.48871e+06	5.54132e+06	5.2759e+06
STARD3NL	1.55418e+07	1.52074e+07	1.55504e+07	1.5597e+07	1.71912e+07	1.51167e+07
SPARC	45905.1	84372.5	69381.8
TTC39A	111414			2.49567e+06	1.4648e+06	1.5144e+06
TFG	9.52602e+07	1.07314e+08	1.2476e+08	9.43006e+07	9.4526e+07	1.10082e+08
TKFC	1.46331e+08	1.33445e+08	1.39429e+08	7.26858e+07	8.01468e+07	6.94345e+07
MPST	8.27534e+07	8.47845e+07	8.06834e+07	3.47349e+07	4.34955e+07	4.34538e+07
TEX10	3.97667e+07	3.6667e+07	3.62087e+07	3.64989e+07	3.73314e+07	4.21879e+07
PGS1	130438	253157	141703	590564	627375
PES1	9.32021e+07	9.85084e+07	8.79124e+07	6.91523e+07	7.10862e+07	6.46656e+07
PLXNA1	4.07171e+06	4.78708e+06	5.17415e+06	2.79027e+06	3.98046e+06	3.93872e+06
PPP1R7	4.03772e+07	4.86782e+07	5.26244e+07	3.8041e+07	3.84519e+07	3.14339e+07
RPS23	9.95104e+07	1.13417e+08	1.05362e+08	4.23956e+07	4.9804e+07	4.65559e+07
RPS2	4.48879e+08	4.91984e+08	4.33526e+08	4.31722e+08	4.20811e+08	3.581e+08
SLC26A11	6.38708e+06	8.53815e+06	7.66667e+06	8.60747e+06	9.37751e+06	7.88272e+06
SLC4A7	3.17798e+07	2.34213e+07	2.5854e+07	2.5864e+07	3.09928e+07	3.38199e+07
SLC41A1	1.97152e+06	2.07786e+06	2.04203e+06	1.56827e+06	1.14197e+06	1.78396e+06
SAPCD2	7.44256e+06	4.32267e+06	4.16311e+06	3.7203e+06	2.88081e+06	2.29913e+06
SLC25A24	5.53033e+07	5.71048e+07	5.09104e+07	8.06145e+07	8.35131e+07	8.63264e+07
SARAF	3.30533e+06	3.7202e+06	4.0676e+06	3.29275e+06	2.76951e+06	2.38742e+06
SDF2	3.23785e+06	2.7062e+06	2.47537e+06	2.73141e+06	835514	3.60674e+06
SFR1	318076	386525	352258	883448	873893	1.55039e+06
SELENOT	7.78932e+06	9.61805e+06	9.13861e+06	4.94574e+06	5.96771e+06	4.35277e+06
SMARCD1	3.3804e+06	3.33169e+06	2.70593e+06	4.25512e+06	7.89327e+06	7.12529e+06
SPG7	2.83118e+07	3.11933e+07	3.35722e+07	2.55376e+07	3.28484e+07	2.75528e+07
SRI	2.07498e+07	1.79737e+07	2.15723e+07	4.27178e+07	3.3632e+07	3.11575e+07
SLU7	2.26854e+06	2.43902e+06	2.54049e+06	3.19541e+06	3.65221e+06	2.89783e+06
SGO1	1.9162e+06	1.99224e+06				1.55083e+06
SLBP	114589		187312	247207	520989	501698
SMIM7	1.2181e+06	951175	1.16348e+06	2.70396e+06	2.16807e+06	1.36479e+06
STXBP4	1.9979e+06	1.94475e+06	1.11161e+06	611188	1.30204e+06	787200
SUPT7L	1.36422e+06	962271	1.35264e+06	1.50026e+06	1.23075e+06	1.47623e+06
STX6	1.74486e+07	1.55162e+07	1.67201e+07	1.16342e+07	1.65395e+07	1.39025e+07
SPRYD7	7.33837e+06	1.01961e+07	1.07141e+07	6.42609e+06	7.19083e+06	6.49782e+06
TSC22D4	494994	318688	549916	476003	578516	551663
TACO1	4.01583e+07	4.19336e+07	3.68477e+07	6.72943e+07	6.9654e+07	6.70099e+07
RELA	6.18876e+07	6.3582e+07	6.96597e+07	3.85967e+07	4.19482e+07	5.02143e+07
TFB1M	1.19186e+07	1.1315e+07	9.2305e+06	1.36262e+07	8.6943e+06	1.1839e+07
TRAPPC8	1.713e+07	2.01759e+07	2.40447e+07	2.65984e+07	2.65384e+07	2.97295e+07
PRRG1
TOR2A	2.93451e+06	3.69236e+06	2.55687e+06
TPRKB	8.62688e+06	9.02123e+06	8.54416e+06	1.33438e+07	1.21043e+07	1.33841e+07
TOMM5	2.85102e+07	2.6452e+07	2.37778e+07	1.48463e+07	1.65888e+07	1.58828e+07
TOMM40	8.28916e+07	9.32518e+07	8.60503e+07	5.72511e+07	5.99164e+07	7.28249e+07
TMX3	1.6647e+07	1.79548e+07	1.74359e+07	2.56826e+07	2.29221e+07	2.29274e+07
TTI2	73914	169063	123877	477334	446521	573830
TMEM254	698230	950879	995971	2.15364e+06	2.74764e+06	2.24148e+06
OSGEP	1.85364e+07	1.99086e+07	1.89991e+07	1.43646e+07	2.01244e+07	1.095e+07
ORMDL3	1.09073e+07	1.13309e+07	1.14497e+07	5.01797e+06	9.53606e+06	6.66831e+06
PCM1	8.93027e+06	9.59875e+06	1.11401e+07	7.39403e+06	1.01347e+07	7.29248e+06
PAPOLG	808236	1.07598e+06	467513
OXA1L	2.82484e+07	3.17328e+07	3.20953e+07	1.45545e+07	1.81406e+07	1.62552e+07
RABGGTA	3.00397e+07	3.30241e+07	3.56893e+07	3.34161e+07	2.95804e+07	3.19733e+07
PHPT1	2.87217e+07	2.52606e+07	2.97533e+07	1.63791e+07	1.72032e+07	1.95538e+07
PKNOX1	570898	230175	361067	278502	482923	483758
PRPF38B	6.34958e+06	6.41923e+06	5.04125e+06	5.61377e+06	4.70894e+06	5.14964e+06
PLCD3				181558		210847
PRPF8	3.80766e+08	3.42405e+08	3.2241e+08	3.07899e+08	3.34599e+08	2.84683e+08
RNF114	1.69664e+07	1.43482e+07	1.33571e+07	1.81471e+07	2.38457e+07	1.58262e+07
RPN1	5.69073e+08	6.06484e+08	6.50957e+08	7.53685e+08	8.1272e+08	6.35202e+08
RNF168
POLR1E	4.30107e+07	4.33075e+07	4.35138e+07	2.66632e+07	3.11613e+07	2.58017e+07
POLR2E	2.1253e+07	2.16334e+07	2.10532e+07	1.30285e+07	1.00517e+07	1.27258e+07
MRPL28	1.75317e+07	1.81961e+07	1.7627e+07	2.92519e+07	2.86587e+07	2.53722e+07
MRPL39	6.762e+07	6.83536e+07	6.83684e+07	6.74394e+07	7.03499e+07	7.14632e+07
RYR2	338929	305401	360510	746085	729162	601700
SLC35F2	870935	1.55968e+06	1.58773e+06
MRPS11	7.24589e+06	8.10656e+06	6.65878e+06	3.65863e+06	2.63784e+06	3.46294e+06
SLC25A33	3.54648e+06	3.92978e+06	3.45739e+06	2.92415e+06	2.67648e+06	2.6648e+06
SNRPB2	1.89222e+07	1.68057e+07	1.42207e+07	4.54372e+06	1.12833e+07	7.25656e+06
MRPS24	1.96566e+07	1.94218e+07	2.13878e+07	1.72365e+07	2.05475e+07	1.28954e+07
DAP3	6.42392e+07	7.78179e+07	6.13995e+07	6.77686e+07	6.92739e+07	5.02389e+07
RUNDC1	768144	532758	756919	3.36925e+06	4.13226e+06	2.33189e+06
SACM1L	7.97978e+07	8.47116e+07	9.29476e+07	9.68238e+07	1.08567e+08	9.71361e+07
SEC23A	1.15082e+08	1.1674e+08	1.38489e+08	1.0891e+08	8.82505e+07	9.11264e+07
SCRN1	2.45024e+06	1.81277e+06		792762	517427	1.0166e+06
SF3B1	4.54288e+08	4.26268e+08	4.45524e+08	3.92267e+08	3.88379e+08	3.78952e+08
SF3B5	1.25828e+07	9.72459e+06	1.49428e+07	1.41224e+07	1.09416e+07	1.2085e+07
SERINC3	794439	913081	995435	1.76385e+06	616429	1.32966e+06
SPC24	5.06352e+07	6.02292e+07	5.66901e+07	2.14913e+07	2.12492e+07	2.31131e+07
SNX12	1.42813e+07	1.50213e+07	1.64382e+07	1.23813e+07	1.06601e+07	1.67616e+07
SMARCB1	1.90059e+07	1.9631e+07	1.74651e+07	1.12693e+07	1.17492e+07	5.9572e+06
SNX33	933883	1.62284e+06	1.51318e+06		1.606e+06	219377
WRAP53	7.10181e+06	5.64192e+06	6.42116e+06	4.70613e+06	5.68035e+06	4.69601e+06
SNRPA	8.96892e+07	8.42372e+07	8.07412e+07	7.35248e+07	6.05368e+07	8.04583e+07
SUPT16H	1.48782e+08	1.56778e+08	1.33855e+08	1.00887e+08	9.56334e+07	9.2721e+07
SGO2	171973	84509.6			246042
TBC1D23	6.63478e+06	6.24098e+06	6.16815e+06	4.03602e+06	4.98496e+06	4.63833e+06
GTF3C3	2.47559e+07	2.4019e+07	2.6209e+07	2.24441e+07	1.97151e+07	3.84759e+07
TIMP1	884830	865784	939694
TKT	8.11352e+08	8.08036e+08	7.9602e+08	1.32148e+09	1.21863e+09	1.14728e+09
TPX2	2.22662e+07	2.16237e+07	2.43195e+07	1.84592e+07	1.34513e+07	1.70894e+07
TMEM54			275657	359451	418520
TARBP2	1.99403e+06	1.69597e+06	1.75368e+06		486784
TRMT11	3.10137e+06	2.48024e+06	2.77918e+06	3.01718e+06	2.37388e+06
ZMPSTE24	4.69618e+07	5.96363e+07	5.68936e+07	5.95732e+07	5.82482e+07	4.59419e+07
FAM185A	5.30699e+06	7.76326e+06	7.52871e+06	6.29983e+06	7.67996e+06	9.13262e+06
ERLIN2	5.94111e+07	6.82924e+07	7.48006e+07	1.26264e+08	1.17008e+08	1.19482e+08
FAM83F	948114	1.04014e+06	1.23551e+06		2.17668e+06	588567
FAM89A			241525
FAM8A1			799980	809772	1.50964e+06	664403
ERO1B	4.68861e+06	3.59034e+06	3.37981e+06	8.56089e+06	5.0411e+06	9.20991e+06
FAM234A	5.20348e+06	2.25842e+06	3.72544e+06	1.24641e+06	565223	1.05357e+06
ETFA	4.00058e+08	4.33346e+08	4.35722e+08	3.70492e+08	3.59385e+08	4.02097e+08
EOGT	1.67737e+06	2.62644e+06	2.43744e+06	6.2158e+06	1.57839e+06	6.01985e+06
EPS15L1	4.41311e+07	4.27211e+07	4.73315e+07	2.13691e+07	2.21952e+07	2.60744e+07
ERCC3	1.00064e+08	1.07014e+08	1.14925e+08	8.34746e+07	1.106e+08	1.0583e+08
FNBP1	1.5391e+06	1.05062e+06	1.58431e+06	2.17425e+06	3.10025e+06	2.86087e+06
GPI	8.98865e+08	8.423e+08	8.84733e+08	8.46225e+08	7.0803e+08	5.90306e+08
G6PD	1.77037e+08	1.85258e+08	2.07551e+08	3.04902e+08	1.85771e+08	1.86336e+08
GALK1	1.1274e+08	1.05578e+08	1.15791e+08	9.726e+07	1.15045e+08	1.11558e+08
GALNT7	6.58322e+07	5.81202e+07	6.26376e+07	5.09996e+07	5.54086e+07	5.12471e+07
GALNT1	1.39295e+07	2.12096e+07	1.59329e+07	1.09969e+07	2.14075e+07	1.81902e+07
GLDC	1.71555e+07	1.25917e+07	1.5037e+07	5.38135e+06	7.82753e+06	6.5253e+06
GGT7	946889	880938	1.16529e+06	464204	601125	1.12641e+06
GLMP		2.27839e+06	1.7719e+06
GATC	4.7236e+06	3.9047e+06	4.48292e+06	5.81216e+06	7.30147e+06	7.89215e+06
GPNMB	339920	383245	669695	1.89102e+07	1.41136e+07	1.68508e+07
GORASP1	2.70352e+06	3.27412e+06	4.61039e+06	4.23486e+06	3.03736e+06	5.21857e+06
H2AX	2.56918e+07	1.85764e+07	2.0165e+07	2.82563e+06	3.52595e+06	3.29983e+06
HSP90AB4P
HMBS	6.01957e+07	5.78138e+07	5.73254e+07	5.80921e+07	5.00264e+07	4.91633e+07
HINT1	1.70635e+08	2.05402e+08	2.40099e+08	2.31942e+08	1.79797e+08	1.69825e+08
INPP1	8.76507e+06	542912	825483	6.20884e+06	1.18099e+07	7.92621e+06
ITGA3	2.01711e+06	2.25591e+06	1.81101e+06	834946	882744	1.09215e+06
IMPDH2	2.42638e+08	3.01002e+08	3.29157e+08	1.67275e+08	1.83343e+08	1.77925e+08
TMEM167A	8.08391e+06	1.02889e+07	1.0269e+07	9.84006e+06	1.17013e+07	1.05542e+07
KIF5B	1.118e+08	1.03991e+08	1.28771e+08	1.22605e+08	1.15097e+08	1.03947e+08
KATNB1	1.59308e+07	1.55738e+07	1.29077e+07	1.56991e+06	2.69655e+06	1.13486e+06
SLC43A1	3.99296e+07	3.90075e+07	3.70448e+07	2.82041e+07	3.60527e+07	3.59797e+07
LRWD1	2.67358e+07	2.05869e+07	1.85457e+07	2.82403e+07	3.6959e+07	3.74476e+07
LLPH	4.47764e+06	4.24288e+06	4.78296e+06	1.0418e+07	1.29153e+07	1.30104e+07
LIN54	660536	434299	429094	383132
MAN2C1	6.04427e+06	5.50201e+06	5.78992e+06	3.38742e+06	4.33708e+06	6.87723e+06
MAGEC2				548385	792769
OVCA2	2.14361e+07	2.33704e+07	2.13913e+07	2.04217e+07	1.83658e+07	1.68617e+07
ZMYND8	8.40337e+06	4.74551e+06	6.91227e+06	3.9326e+06	5.55664e+06	5.29187e+06
POGK	2.13813e+06	2.02176e+06	1.8541e+06	3.38957e+06	2.54839e+06	4.59658e+06
PLP2	636850	536662	763651	863134	1.23907e+06	1.05832e+06
PIBF1	1.15339e+06	879154	1.03681e+06		815650	643000
PIGX	3.94126e+06	3.98078e+06	4.91794e+06	3.2519e+06	1.1068e+07	7.97996e+06
RPL36	2.25217e+08	2.1886e+08	1.74799e+08	2.00069e+08	2.01634e+08	2.07277e+08
RMDN1	4.68168e+07	5.26871e+07	5.2716e+07	3.61834e+07	3.90256e+07	3.60989e+07
RNF141	325302	275911	352413		409275
RNF123	3.20712e+06	1.84854e+06	1.67834e+06	5.96198e+06	5.18365e+06	3.34247e+06
RNF169
MRPL22	4.0295e+07	3.75812e+07	3.40896e+07	4.04451e+07	4.06112e+07	4.10009e+07
POLR1F	6.67946e+07	5.8107e+07	6.08584e+07	5.8327e+07	6.77705e+07	6.51669e+07
MRPL50	6.65718e+06	8.08109e+06	9.4666e+06	1.70307e+07	1.69449e+07	1.87562e+07
RYBP	540371	330840	403731	625145	582014	784969
RPUSD3	7.95818e+06	8.43518e+06	8.11491e+06	1.07822e+07	8.687e+06	6.03209e+06
SLC52A2	107612	398031	462459	1.03838e+06	1.98916e+06	872855
SCML2	5.63703e+06	4.71584e+06	5.24146e+06	3.20083e+06	1.84171e+06	1.85182e+06
SESN2	1.18308e+07	1.0527e+07	1.04455e+07	1.18825e+06	2.53814e+06	2.44452e+06
SESN3	1.86965e+06	1.11013e+06	1.07617e+06	1.11229e+06	943096	1.03648e+06
SELENBP1	7.23227e+08	8.00804e+08	8.59139e+08	6.49625e+08	5.54967e+08	5.89402e+08
SCAMP1	4.74524e+07	5.35496e+07	5.59645e+07	2.89484e+07	4.11694e+07	2.60018e+07
INPP5D	737948			1.33341e+06	677590	593724
SMARCE1	1.06321e+07	9.81838e+06	1.20979e+07	1.23859e+07	1.53449e+07	1.91996e+07
INPPL1	1.11495e+06	1.38048e+06	2.28143e+06	887837	1.9312e+06	4.2696e+06
SGTB	1.22782e+07	7.52748e+06	1.37302e+07	902486	556123
SUGT1	3.14644e+08	3.1577e+08	3.05295e+08	2.6671e+08	3.42658e+08	3.06355e+08
SSR1	4.0266e+07	3.94964e+07	3.379e+07	5.39771e+07	7.52561e+07	6.8316e+07
TUBA1A	3.89788e+09	3.78627e+09	3.44172e+09	3.48512e+09	3.24006e+09	3.29265e+09
TACSTD2	86616.4		238066
TIMM10B	647522	385923		3.79689e+06	2.07026e+06	3.60115e+06
TAGLN3	269654	302856	250499	1.12263e+06	2.29881e+06	3.6316e+06
PIGG	3.52683e+06	4.1865e+06	2.90943e+06	1.71474e+07	2.63263e+07	2.33613e+07
QSOX1	5.53986e+07	7.95012e+07	9.06669e+07	5.66275e+07	5.79082e+07	5.42714e+07
RAD51	448514	345518	415846	771402	822686	917155
CAD	2.1036e+08	2.27987e+08	1.93727e+08	1.61963e+08	1.57343e+08	1.28207e+08
RAB23	5.34432e+06	7.69081e+06	7.81289e+06	2.09465e+06	5.59555e+06	5.80992e+06
REXO4	8.26264e+06	7.60468e+06	8.99748e+06	5.87814e+06	5.75939e+06	7.16679e+06
RPA2	5.44581e+07	6.1455e+07	4.67153e+07	5.23202e+07	5.33111e+07	5.45752e+07
RNF10	3.58387e+06	1.68009e+06	3.24045e+06	2.11553e+06	1.9197e+06	633643
POLR1A	6.46033e+07	5.56322e+07	4.86106e+07	2.36231e+07	2.78784e+07	2.79823e+07
RPS15A	3.71935e+08	2.82359e+08	3.01339e+08	3.22473e+08	3.50747e+08	3.05449e+08
RTN4	6.40245e+07	6.0864e+07	6.84546e+07	8.32914e+07	7.17353e+07	6.86984e+07
SLC25A40	4.18836e+06	5.1405e+06	3.7307e+06	3.20325e+06	4.99801e+06	5.99676e+06
RUFY1	2.87456e+07	3.35922e+07	3.95132e+07	2.65306e+07	4.95032e+07	2.01112e+07
MRPS2	7.71431e+07	6.07966e+07	6.55396e+07	3.39152e+07	3.90374e+07	3.8787e+07
SLC39A11
SCFD2	3.72461e+06	4.23074e+06	4.0769e+06	2.17249e+06	2.89573e+06	3.50924e+06
SEC22B	8.94606e+07	1.21894e+08	1.19826e+08	1.63112e+08	1.66234e+08	1.7615e+08
SECTM1	530532	252475	238755
SCRN3	9.80924e+06	9.92298e+06	9.7349e+06	4.73433e+06	3.19604e+06	2.55014e+06
SDHAF2				772032	630185	712797
SLFN5	3.32458e+07	1.49124e+07	1.22742e+07	2.5722e+07	2.35249e+07	3.79729e+07
SIGIRR	3.5053e+06	3.72288e+06	3.5675e+06	6.33973e+06	1.19193e+07	1.00489e+07
VIPAS39	4.37745e+06	3.51819e+06	4.71105e+06	3.92448e+06	3.44092e+06	3.71219e+06
ST3GAL1	4.31025e+07	3.89359e+07	3.86471e+07	4.21252e+07	3.50051e+07	2.64641e+07
SP100	3.07607e+06	2.78634e+06	1.66427e+06	4.21661e+06	5.46149e+06	6.67434e+06
SH3BGRL2	2.02632e+06	2.13651e+06	1.75755e+06	4.40793e+06		2.83851e+06
SMIM19	699864	634798	638037	279796	690264	525783
SH2D4A	7.46759e+06	8.02867e+06	8.38756e+06	2.92652e+07	3.49025e+07	3.81315e+07
SHROOM3	1.32107e+06	1.2721e+06	776453	1.7835e+06	1.45353e+06	1.15552e+06
POMK	1.17525e+07	1.13755e+07	1.1342e+07	1.0834e+07	1.36964e+07	1.31946e+07
SIN3A	3.54322e+07	3.44597e+07	2.77058e+07	3.32413e+07	3.76629e+07	3.39823e+07
MTX2	4.62694e+07	5.58706e+07	4.79783e+07	5.17284e+07	5.01996e+07	4.39123e+07
ADI1	4.26141e+07	4.14841e+07	3.7063e+07	1.03924e+07	1.65966e+07	1.72571e+07
NAA50	3.10217e+07	3.16677e+07	3.40668e+07	2.22941e+07	1.84874e+07	2.06619e+07
NLK
NIPSNAP2	6.81593e+07	7.32566e+07	6.69673e+07	4.61224e+07	4.88707e+07	4.61488e+07
NMNAT1	1.9568e+07	1.35942e+07	1.31802e+07	1.46039e+07	1.16806e+07	1.63553e+07
NFYC	2.68183e+07	3.37892e+07	3.00254e+07	1.1919e+07	1.04556e+07	1.42788e+07
GNL2	7.74849e+07	8.74888e+07	8.68722e+07	5.88998e+07	6.44824e+07	5.33956e+07
NR2C2AP	8.1852e+06	5.19605e+06	8.21226e+06	7.7888e+06	5.08573e+06	3.45595e+06
CROT	1.7582e+07	1.96303e+07	2.07386e+07	1.59099e+07	1.50022e+07	1.79143e+07
REXO2	3.60791e+07	3.49016e+07	4.3792e+07	2.95268e+07	2.75852e+07	3.12883e+07
ORC2	6.99331e+06	6.57861e+06	7.02719e+06	4.84743e+06	4.16617e+06	5.77517e+06
POGLUT1	1.43813e+06	1.22403e+06	1.82598e+06	3.88139e+06	3.92073e+06	2.99972e+06
PMM2	9.17721e+06	1.13674e+07	1.1142e+07	9.98769e+06	8.50501e+06	6.84945e+06
PLCG1	2.27014e+07	1.85783e+07	2.04694e+07	8.89268e+06	9.85446e+06	1.24568e+07
SKP1	5.22001e+07	7.91161e+07	5.45573e+07	5.34694e+07	5.99452e+07	7.042e+07
SMIM1	944553	988986	999540	684081
SUFU	1.11192e+07	1.00775e+07	1.05336e+07	8.74268e+06	1.15912e+07	1.02107e+07
SRP19	2.05093e+07	2.40593e+07	2.08762e+07	2.87391e+07	2.22977e+07	2.58231e+07
STRADA	301055	407697	335060			173382
STRN4	551187	1.80337e+06	646483		3.93872e+06	630008
SUOX	8.2184e+06	8.13871e+06	6.95853e+06	4.5657e+06	5.65385e+06	6.27196e+06
IARS1	4.22751e+08	4.30739e+08	4.23645e+08	4.52591e+08	3.79528e+08	3.49948e+08
TUBA4A	1.36496e+08	1.22146e+08	1.18576e+08	2.19342e+08	1.78562e+08	1.62657e+08
TBC1D2B	1.19461e+06	637447	855188	381171	315321	337524
TCP11L1	359610	329823	134493	323693	312623
TBCE	3.6632e+07	3.63187e+07	3.50412e+07	2.96105e+07	2.90462e+07	2.88238e+07
TEFM	1.97433e+06	2.01853e+06	1.62068e+06	765040	2.90036e+06	793596
THG1L	2.09692e+06	3.87677e+06	3.52496e+06	2.85785e+06	3.40175e+06	1.93111e+06
TBP	1.49796e+06	1.31283e+06			547947
THAP11	1.06384e+06	829369	818626	1.54248e+06	1.95231e+06	1.40482e+06
TBX3	2.82336e+06	2.41264e+06	2.53924e+06	2.24913e+06	2.51274e+06	2.84254e+06
TTC12	598020	700423	692400		373057
PGP	4.35092e+07	4.01063e+07	4.84129e+07	1.45848e+07	9.34083e+06	1.11664e+07
PIP4P2	1.78426e+06	2.11642e+06	2.12558e+06	3.96027e+06	4.87007e+06	3.85198e+06
PIP4K2B	1.67115e+07	1.81952e+07	1.68314e+07	1.33321e+07	2.16004e+07	2.08005e+07
PON1	4.34095e+06	3.38569e+06		288462	810428	701590
PSMA4	2.75647e+08	2.59955e+08	2.65275e+08	2.33159e+08	2.04249e+08	2.26803e+08
PUS10	1.51456e+06	1.68755e+06	1.6228e+06
PURB	5.80499e+07	6.57463e+07	7.07036e+07	6.47922e+07	7.11611e+07	6.56049e+07
RAD1	3.30158e+06	2.59441e+06	2.7485e+06	3.68527e+06	2.83429e+06	2.60019e+06
RBM33	1.20599e+06	2.49226e+06	2.14641e+06	1.60135e+06	2.88743e+06
PEX11G	9.26691e+06	9.51986e+06	4.51144e+06	8.89774e+06	1.0147e+07	1.09405e+07
RBMX2	1.77696e+06	1.59425e+06	1.01973e+06	3.24068e+06	883930	2.15139e+06
RALY	1.18805e+08	1.18996e+08	1.25578e+08	9.7568e+07	1.01096e+08	1.19301e+08
RAB4B	151213	74873.8	224457		588744
RHOA	1.56257e+08	1.68619e+08	1.62583e+08	1.85084e+08	1.9707e+08	1.62406e+08
RHOD			338818
RPL4	6.25185e+08	7.1381e+08	6.55675e+08	6.14226e+08	6.50666e+08	4.8244e+08
RPL5	4.02267e+08	4.75038e+08	4.83429e+08	3.25738e+08	3.35333e+08	3.15865e+08
RPF1	7.81045e+06	9.1954e+06	5.9934e+06	5.48252e+06	8.18268e+06	5.15171e+06
MRPL18	1.38549e+07	1.51239e+07	1.57579e+07	1.89881e+07	1.65292e+07	1.6778e+07
MRPL13	4.49056e+07	5.9484e+07	4.40334e+07	4.37668e+07	4.49013e+07	4.23318e+07
RPS14	2.34376e+08	2.62735e+08	2.54417e+08	2.16428e+08	1.90998e+08	2.35635e+08
RSBN1	9.89593e+06	9.62087e+06	8.78425e+06	8.31426e+06	1.09177e+07	8.82444e+06
RPS8	1.86583e+08	1.85378e+08	1.8632e+08	2.86044e+08	3.12492e+08	3.20366e+08
SNRPG	1.14751e+08	1.14853e+08	1.04531e+08	4.06291e+07	3.32151e+07	3.88884e+07
SLIT1	4.81014e+06	5.35711e+06	4.17845e+06	5.98962e+06	7.14576e+06	5.88309e+06
SIL1	3.6263e+07	3.70423e+07	3.6507e+07	2.04078e+07	2.02103e+07	1.90817e+07
SLMAP	6.46059e+06	6.80011e+06	8.17716e+06	6.93621e+06	9.23483e+06	4.11216e+06
SNX6	3.90351e+07	4.41351e+07	5.24658e+07	4.19012e+07	3.90138e+07	4.07843e+07
NCKIPSD	7.95323e+06	9.60899e+06	9.09715e+06	7.54679e+06	5.85319e+06	4.83942e+06
SPHK1
UBAP2	1.58643e+07	1.8481e+07	1.24187e+07	1.81498e+07	2.20909e+07	2.07901e+07
UCK2	9.74719e+06	7.24954e+06	7.32898e+06	2.28418e+06	3.92925e+06	2.78117e+06
USP28	2.13562e+06	452809	553729	102765	277608
TAF1	1.43883e+07	1.62687e+07	1.93422e+07	8.06099e+07	9.48566e+07	1.21599e+08
TAF8	253323		395906		871764	340960
SARS2	2.14458e+07	2.8176e+07	2.78766e+07	4.84057e+07	4.26854e+07	4.07559e+07
TAOK1	2.82024e+06	5.23818e+06	5.06233e+06	7.75519e+06	7.02192e+06	9.82497e+06
BRF1	1.71251e+06	1.99461e+06	1.18534e+06	1.11056e+06	1.11093e+06	1.80121e+06
DNTTIP2	2.99039e+07	3.32051e+07	3.16027e+07	3.50844e+07	3.7303e+07	3.06312e+07
TMUB1	3.73558e+06	3.47108e+06	4.09655e+06	3.00058e+06	3.87538e+06	2.6192e+06
PEX26				1.19588e+06	1.64992e+06	1.17948e+06
PELP1	5.97175e+07	6.27119e+07	6.29597e+07	1.11717e+08	1.16855e+08	8.60666e+07
PIAS3	420637		577117
PHAF1	1.47514e+07	1.4134e+07	1.64419e+07	2.1597e+07	1.52537e+07	1.02331e+07
PLRG1	5.27555e+07	4.36052e+07	4.35098e+07	2.84703e+07	2.32927e+07	2.92841e+07
AGPAT4			15385.6
PRNP	2.47137e+07	2.88121e+07	2.41642e+07	1.00515e+07	9.71529e+06	868410
ARL6IP5	6.64905e+07	8.16381e+07	7.78305e+07	1.22871e+08	1.43746e+08	1.21133e+08
PPP1R3D	5.04722e+06	3.99657e+06	6.54915e+06	5.75061e+06	5.03885e+06	3.12136e+06
PRTFDC1
PTPRA	980214	704442	830139	703013	1.44474e+06	928093
PTRH1	1.39703e+07	1.30014e+07	1.2819e+07	3.10967e+07	3.16724e+07	3.19167e+07
RMC1	4.41996e+06	5.89021e+06	5.56656e+06	1.13899e+07	3.86274e+06	2.55177e+06
RNF11	453064	392095	529767	354779	354241
RPP25L	1.30186e+07	1.29326e+07	1.26738e+07	6.05663e+06	6.09045e+06	3.80183e+06
MRPL21	1.85252e+07	2.89941e+07	1.94335e+07	1.7741e+07	1.96572e+07	1.8433e+07
RPAP2	1.55652e+06	1.20069e+06	1.19246e+06	2.69595e+06	1.37527e+06	403936
POLR3G	124675		1.36325e+06	346414	384724	279132
RWDD2A	991550	1.24913e+06	1.2441e+06	1.45756e+06	954168
SAP30BP	3.89175e+06	2.6778e+06	2.89595e+06	3.44237e+06	4.66822e+06	5.23671e+06
SPAG7	4.35986e+07	5.22949e+07	3.86259e+07	2.98465e+07	3.26012e+07	2.93718e+07
GINS4	8.5395e+06	7.44891e+06	7.33772e+06	4.77584e+06	5.4167e+06	4.41407e+06
SIK2	172315	202040	143696	594289	440563	677600
SIKE1	8.27345e+06	6.15251e+06	6.53537e+06	3.92057e+06	3.48597e+06	3.34964e+06
SOD1	3.62799e+08	4.21892e+08	4.10464e+08	4.12103e+08	3.84421e+08	3.65674e+08
SFXN2	2.18565e+07	2.10234e+07	2.34445e+07	3.28998e+07	4.80844e+07	3.07094e+07
SHCBP1	1.53367e+06	1.23546e+06	1.30022e+06	868353	821128	977222
SMARCA4	6.33557e+07	5.74135e+07	5.04436e+07	4.96091e+07	6.41082e+07	5.85671e+07
SWAP70	5.65178e+07	6.18205e+07	6.39232e+07	9.58137e+07	7.74023e+07	6.5816e+07
SULT2B1	1.64679e+07	1.22535e+07	1.76093e+07	1.40732e+07	1.57387e+07	2.02645e+07
SPTBN2	3.41264e+08	2.54345e+08	3.09534e+08	2.79352e+08	3.59678e+08	3.24694e+08
SRFBP1	5.80871e+06	4.19915e+06	5.44784e+06	2.62255e+06	3.43434e+06	4.1841e+06
STK24	5.29144e+06	5.18421e+06	5.13351e+06	5.63806e+06	6.92835e+06	5.21532e+06
STX2	3.56732e+06	3.52727e+06	3.44392e+06	2.02728e+06	1.08301e+06	780727
STIM2	562916	618609	665483
SVIP	506804	692632	774331	822991	912087	609068
STK10	2.12618e+06	2.41073e+06	1.61993e+06	5.38471e+06	4.45741e+06	4.60975e+06
STK33		343889		420966		608982
SSU72	1.0091e+07	8.34065e+06	1.22236e+07	1.17476e+07	8.64264e+06	1.05327e+07
TNFAIP8	2.11854e+06	1.92835e+06	1.43802e+06			477073
GTF3C2	1.56737e+07	1.37309e+07	1.33308e+07	7.23901e+06	1.14335e+07	8.56669e+06
TLCD1	1.14519e+06	1.74338e+06	1.90834e+06	2.15763e+06	1.22788e+06	1.50069e+06
CCT6B	2.58464e+07	2.45738e+07	3.16123e+07	4.06846e+07	4.32958e+07	4.53297e+07
TPRG1L	8.01159e+06	8.45958e+06	7.81787e+06	1.23099e+07	1.23926e+07	1.41504e+07
TRIM14	1.24735e+06	905785	1.04633e+06		474484
TPM1	3.30386e+06	2.28006e+06	3.5154e+06	9.89102e+06	6.53956e+06	9.2897e+06
TRMT61B	6.11178e+06	5.90822e+06	4.338e+06	2.14641e+06	1.43917e+06	2.35311e+06
TMCO6	367493	283576	294391		326218	318498
TRIM41	98221.4	136845	95952.6	598827	716709	559144
TRIM65	2.01312e+06	2.99896e+06	2.46304e+06			1.19865e+06
TRMT13	1.9672e+06	1.85905e+06	1.93679e+06	1.03999e+06	1.94643e+06	1.2213e+06
TMEM223	7.60276e+06	6.48216e+06	5.55467e+06	6.56271e+06	6.24711e+06	6.19053e+06
TLK1	324790	369706	1.86772e+06	1.63067e+06	1.22187e+06	1.3268e+06
TMEM160	2.44581e+06	1.8925e+06	1.65686e+06	7.11843e+06	1.01243e+07	8.12018e+06
PIWIL3	3.50995e+06	3.79175e+06	3.30504e+06	3.04579e+06	309912	5.1414e+06
PUS3	4.42607e+06	5.3721e+06	5.47372e+06	4.29997e+06	4.43127e+06	2.17972e+06
RBKS	1.78249e+06	4.72401e+06	4.29392e+06	4.69902e+06	4.48163e+06	4.5022e+06
RAB9A	7.68106e+06	9.30786e+06	1.00207e+07	1.28315e+07	9.51001e+06	9.36447e+06
RBL1	885009	388222	314802	220154	213236	1.74906e+06
RANBP9	3.33855e+06	2.83061e+06	3.97132e+06	1.98189e+06	3.77018e+06	1.8523e+06
RAP2A	560469	540729	545947	6.78374e+06	5.30285e+06	9.31135e+06
RANBP1	4.2273e+07	3.54914e+07	3.3033e+07	8.66596e+07	8.19169e+07	8.15398e+07
RAB12	7.14721e+06	6.69601e+06	7.9369e+06	4.31017e+06	4.57823e+06	3.89695e+06
RALA	1.17157e+07	1.34107e+07	1.26295e+07	2.57814e+07	3.68791e+07	2.98866e+07
RAB8B	7.16341e+06	5.63458e+06	7.52207e+06	1.8524e+07	1.34268e+07	1.35764e+07
RBFOX2	4.58739e+06	4.28157e+06	3.30477e+06	1.69792e+06	2.42138e+06	3.57737e+06
RHBDD3	1.54825e+06	1.93403e+06	1.90899e+06	679261	829677	634350
RFX5	2.02852e+06	1.92361e+06	1.92066e+06	4.62683e+06	4.96334e+06	3.89086e+06
RPL35A	2.14745e+08	2.61547e+08	2.38066e+08	2.01328e+08	1.78183e+08	1.46175e+08
RNASET2	2.09928e+07	1.08323e+07	1.69449e+07	2.16137e+07	2.15852e+07	2.32973e+07
RNF170	43943.3	37171.7	46098.6
ROMO1	1.45066e+07	1.08481e+07	1.14214e+07	1.48753e+07	1.42799e+07	1.31738e+07
MRPL30	7.03201e+06	6.2088e+06	1.28956e+07	1.18466e+07	4.48514e+06	4.27258e+06
MRPL1	4.8795e+07	3.80131e+07	3.6516e+07	3.80104e+07	3.67559e+07	3.63182e+07
RAPGEF6	3.62798e+06	3.14966e+06	3.66318e+06		448370	1.4488e+06
MRPL53	2.04078e+07	2.04104e+07	1.90891e+07	2.814e+07	3.56113e+07	3.19295e+07
POLR2A	1.22095e+08	1.05219e+08	9.62501e+07	1.36675e+08	1.19019e+08	1.25629e+08
RPS10	2.4239e+08	2.33401e+08	1.97186e+08	1.84401e+08	1.76533e+08	1.62652e+08
RPP14	1.15469e+06	1.99306e+06	1.57015e+06	2.10831e+06	1.91741e+06	1.68233e+06
SAMD4B	2.01751e+06	1.70372e+06	1.79884e+06	375180	244840	1.42836e+06
SMC1A	1.40123e+08	1.21446e+08	1.24466e+08	1.3743e+08	1.45638e+08	1.54387e+08
SH2B3	884992	797634	665034	4.80254e+06	5.90832e+06	5.0522e+06
STK38L	6.70056e+06	6.2208e+06	5.98236e+06	3.64867e+06	6.08646e+06	6.06011e+06
STAP2	1.6237e+07	1.29122e+07	1.3435e+07	1.42617e+07	1.24162e+07	1.29984e+07
SRSF12			59635.2
SYF2	950338	451429	741563	722598	848447	424152
TUBAL3	187423	191783	205754	2.94208e+06	2.34864e+06	314723
TAF7	2.98352e+06	3.14941e+06	3.36326e+06	3.22093e+06	2.95975e+06	5.80067e+06
GTF2F1	1.89822e+07	1.6191e+07	1.78061e+07	1.69325e+07	1.92212e+07	1.99032e+07
GTF3C6			363826
SLC25A19	1.10508e+07	8.88727e+06	7.01204e+06	3.07161e+06	2.98423e+06	8.55594e+06
THRAP3	1.30988e+08	1.24775e+08	1.45037e+08	1.01446e+08	9.45543e+07	1.08128e+08
TMED4	7.07801e+07	6.6796e+07	7.38507e+07	7.38473e+07	7.93732e+07	7.2304e+07
TMEM186	2.61105e+06	2.75857e+06	2.46909e+06	4.61182e+06	3.62353e+06	4.07525e+06
TNIP1	4.04574e+06	3.98058e+06	3.2229e+06	6.45534e+06	1.03688e+07	7.37795e+06
UBR1	1.11255e+07	8.7242e+06	8.24774e+06	6.61269e+06	3.97887e+06	2.55385e+06
PGRMC1	4.5015e+07	3.70258e+07	4.11119e+07	3.57933e+07	4.52399e+07	3.9524e+07
PMVK	5.11654e+07	6.14029e+07	6.6117e+07	3.23553e+07	3.10947e+07	3.46065e+07
PPP4C	1.13736e+07	1.39062e+07	1.28829e+07	1.58393e+07	2.06907e+07	1.78966e+07
PNPT1	1.42971e+08	1.49551e+08	1.30047e+08	1.12976e+08	1.25853e+08	1.11864e+08
PLAAT3	325380	220215	249890			455531
RPS9	5.78992e+08	5.27465e+08	5.04206e+08	3.70628e+08	4.23809e+08	3.05368e+08
RPS7	2.97592e+08	3.10767e+08	3.35222e+08	2.45981e+08	2.65638e+08	3.40415e+08
SURF4	6.02477e+07	6.6697e+07	7.57017e+07	9.18643e+07	1.01992e+08	9.02461e+07
SQSTM1	4.55482e+07	6.2086e+07	6.524e+07	1.31333e+08	6.13114e+07	6.61382e+07
RPS28	3.84584e+07	3.73168e+07	4.45579e+07	2.76697e+07	2.42769e+07	2.75696e+07
RPS29	7.41304e+07	8.24313e+07	8.21346e+07	2.1238e+07	2.15018e+07	2.23442e+07
SNRPE	1.14658e+08	1.17868e+08	8.80186e+07	1.14671e+08	1.17959e+08	1.14191e+08
RUVBL1	2.171e+08	2.2505e+08	2.01257e+08	1.72295e+08	1.74941e+08	2.09386e+08
SLC27A2	1.59883e+07	1.75282e+07	2.39206e+07	2.66488e+07	2.88059e+07	2.16581e+07
SLC27A1	5.68144e+06	4.88538e+06	5.25861e+06	2.12284e+06	4.74227e+06	3.09699e+06
SLC38A2	2.47669e+06	4.76657e+06	4.24016e+06	3.37694e+06	1.67491e+06	1.84646e+06
RTRAF	9.95351e+07	9.42518e+07	1.01125e+08	9.30668e+07	9.8598e+07	9.18833e+07
SLC17A5	1.4204e+06	1.20436e+06	1.12526e+06	1.12068e+06	2.54434e+06	945711
SLC66A3	834338	767025	929160	1.83218e+06	1.41705e+06	1.92274e+06
MRPS25	2.36298e+07	2.5011e+07	2.33017e+07	1.73193e+07	1.58554e+07	1.52351e+07
MRPL57	3.31505e+06	2.59829e+06	4.49098e+06	3.62538e+06	3.64552e+06	5.87298e+06
SDK2	152188	220769	228227	269088	183802
SASS6	8.80204e+06	8.05312e+06	8.26288e+06	6.44435e+06	5.88329e+06	6.44587e+06
TSEN54	1.49701e+06	1.10289e+06	1.23777e+06	408143	402343	210151
SNX17	4.06608e+06	4.80829e+06	2.92891e+06	1.16707e+07	1.32257e+07	1.23766e+07
SPNS1	926974	708839	693404	1.67834e+06	1.32243e+06	1.6132e+06
SNAPIN	5.78532e+06	8.76498e+06	7.80646e+06	6.87535e+06	7.32745e+06	9.61018e+06
SPIRE1	681101	918741	983545	1.46408e+06	1.05438e+06	1.2065e+06
KNSTRN	601728	2.59427e+06	1.25583e+06	628865	2.67856e+06	527342
SIMC1		883281	1.05751e+06	1.38773e+06	1.03799e+06	991092
SUCLG1	7.97039e+07	6.59321e+07	6.46061e+07	9.96999e+07	1.24517e+08	1.20223e+08
SPTBN1	5.41971e+07	5.33865e+07	5.49131e+07	2.47521e+07	3.74962e+07	2.75057e+07
STBD1	6.52549e+06	7.06485e+06	8.40433e+06	6.45385e+06	4.21784e+06	5.02979e+06
STK11	909818	811872	923263	704630	1.67463e+06	816359
STEEP1	4.31431e+06	5.24713e+06	4.45132e+06	2.8384e+06	2.06609e+06	2.56692e+06
STK3	3.17733e+07	2.91102e+07	3.24905e+07	1.42781e+07	1.50353e+07	1.06726e+07
SRSF6	1.57759e+08	1.30722e+08	1.20346e+08	1.53479e+08	1.41271e+08	1.70837e+08
SMS	1.96269e+08	2.54658e+08	2.52128e+08	5.59075e+07	5.76838e+07	6.09522e+07
TEX264	2.40099e+07	2.50831e+07	2.97166e+07	2.35042e+07	2.73441e+07	2.79389e+07
SYNRG	2.73336e+07	2.94594e+07	2.62518e+07	3.0842e+07	2.39845e+07	2.48639e+07
TBC1D10B	2.89788e+06	2.58478e+06	2.98015e+06	1.00206e+06	191134	1.29963e+06
TARDBP	5.60958e+07	5.29089e+07	5.8433e+07	4.57069e+07	4.56995e+07	4.67368e+07
TUBA1C	3.28795e+08	3.34657e+08	3.30891e+08	3.19609e+08	3.14721e+08	2.84343e+08
TAF9B	1.90474e+06	2.37146e+06	2.07077e+06	2.70258e+06	3.60649e+06	6.11747e+06
TIGAR	3.90872e+06	4.74827e+06	4.25686e+06	4.19979e+06	3.12307e+06	2.74353e+06
TMX1	2.27403e+07	3.30798e+07	2.68822e+07	3.18701e+07	3.99705e+07	2.43774e+07
TVP23B	4.45497e+06	4.10931e+06	4.1316e+06	4.01615e+06	5.09356e+06	3.52133e+06
UBFD1	1.77946e+07	2.25561e+07	1.86221e+07	1.72293e+07	1.75282e+07	2.15747e+07
USP9X	4.02447e+08	4.33174e+08	4.32082e+08	3.01181e+08	2.79292e+08	2.70688e+08
NXN	1.26497e+07	1.04192e+07	1.12967e+07	4.76185e+06	5.95296e+06	4.48717e+06
DHODH	3.60205e+07	3.11931e+07	3.04575e+07	3.03858e+07	4.15845e+07	4.24669e+07
RBM10	5.16516e+07	3.92058e+07	4.20375e+07	3.84416e+07	4.96878e+07	5.60535e+07
RAB17	4.15565e+06	6.22445e+06	6.07756e+06	1.30976e+07	1.13028e+07	1.04313e+07
RPL18	2.72802e+08	2.57957e+08	1.73264e+08	2.95851e+08	3.23441e+08	1.58448e+08
RPL6	6.86284e+08	7.60196e+08	7.02635e+08	6.2343e+08	6.06173e+08	5.10419e+08
RPL7	3.90538e+08	4.12713e+08	3.02223e+08	4.27733e+08	4.38715e+08	2.53927e+08
RMDN2	181702	555383	569497	1.0232e+06	807421	263553
MRPL14	1.71907e+07	1.37932e+07	1.67203e+07	4.31824e+07	3.85924e+07	4.48686e+07
SLC35A1	450184	355614	269484	522981	2.11125e+06	1.33862e+06
PSAP	5.85294e+06	7.65568e+06	9.03147e+06	4.25168e+07	4.94059e+07	4.75036e+07
P3H4	622973	520327	605737	466132	569318
EEFSEC	2.60464e+07	2.12925e+07	2.52487e+07	2.52716e+07	2.83862e+07	3.26818e+07
SAFB2	1.24517e+08	1.37398e+08	1.28193e+08	9.3411e+07	1.05589e+08	1.05013e+08
SEPTIN6	1.60207e+07	3.25833e+06	3.33231e+06	2.22417e+07	2.77166e+07	1.976e+07
SENP2	278645	300433	262596		218902
SENP7	443507	340713	312113		194936	296140
SNIP1	1.35334e+06	1.18458e+06	1.01993e+06	1.31869e+06	2.57075e+06	1.48945e+06
SNX1	4.22483e+07	4.85298e+07	5.45529e+07	4.46949e+07	4.92046e+07	4.14869e+07
SNRNP27	3.84434e+07	2.13219e+06	3.94626e+06	1.48249e+07	1.1466e+07	1.16227e+07
SPOP
SPON2	3.21116e+07	4.76327e+07	6.64045e+07	4.73088e+07	7.05462e+07	7.09125e+07
SH3BP4	2.5788e+06	2.3224e+06	2.28005e+06	2.41317e+06	2.45196e+06	2.59685e+06
SIGMAR1	1.54712e+07	1.90925e+07	1.91087e+07	1.79214e+07	1.65505e+07	1.45983e+07
SIX4
SKIV2L	2.64987e+07	2.90781e+07	2.9047e+07	2.05033e+07	1.87647e+07	1.71964e+07
SMAD4	8.09237e+06	6.38036e+06	6.98875e+06	5.08556e+06	3.30065e+06	2.24145e+06
MAPKAP1	647059	581255	444554		437290
UNC119B	1.53733e+07	1.8828e+07	1.76565e+07	1.75781e+07	1.51713e+07	1.87698e+07
TYW3	6.26623e+06	7.07559e+06	6.89717e+06	7.30465e+06	5.91588e+06	8.21788e+06
PHC3	2.39865e+06	2.13593e+06	2.28686e+06	2.1124e+06	1.57751e+06	2.07269e+06
PSMC1	1.74828e+08	2.18574e+08	2.27587e+08	2.06061e+08	2.00113e+08	1.96925e+08
POTEJ	3.57611e+07	3.43576e+07	4.01181e+07	2.7281e+07	2.83737e+07	1.82844e+07
RERE
RETSAT	2.85183e+07	2.96452e+07	3.34323e+07	2.98873e+07	2.64214e+07	2.06483e+07
ARHGAP17	5.1887e+07	7.98666e+07	7.97651e+07	6.22068e+07	4.23881e+07	4.23505e+07
RPIA	7.25148e+06	6.25878e+06	5.48046e+06	4.98428e+06	6.07404e+06	9.06862e+06
ELAC2	3.39234e+07	3.94094e+07	3.21403e+07	2.04733e+07	2.30709e+07	1.88504e+07
RNF213	1.20471e+08	1.01134e+08	1.06677e+08	9.41709e+07	9.7772e+07	7.74066e+07
POLR2F	3.44134e+06	1.41942e+06	1.47341e+06	1.54836e+06	3.00608e+06	3.70554e+06
DROSHA	1.00572e+06	1.05253e+06	3.00537e+06	1.12687e+06	3.34568e+06	2.8847e+06
POLR2J	2.69774e+06	576315	98120.6	1.70051e+06	3.40151e+06	3.38493e+06
MRPL4	3.67038e+07	4.06044e+07	3.79949e+07	3.08128e+07	3.5864e+07	4.21324e+07
POLR2B	7.04442e+07	6.49187e+07	5.79877e+07	4.84553e+07	5.95451e+07	5.98723e+07
POLR3E	6.29739e+06	6.02024e+06	5.35533e+06	3.90877e+06	3.3834e+06	3.1374e+06
RRAGA	2.40988e+07	1.95881e+07	1.94203e+07	2.60312e+07	2.44519e+07	2.21677e+07
RPS4X	6.33008e+08	6.15499e+08	5.75182e+08	4.18887e+08	4.62657e+08	4.27407e+08
RSF1	2.74192e+07	1.9853e+07	2.30031e+07	4.79121e+07	4.47433e+07	5.04725e+07
RPS24	4.54984e+07	3.94777e+07	4.65543e+07	9.28017e+07	8.82741e+07	7.61288e+07
S100P	2.14917e+07	2.84946e+07	2.66941e+07	1.61123e+08	1.2648e+08	1.4555e+08
SLC38A1	897443	987919	1.02372e+06	1.44611e+06	1.35352e+06	1.19333e+06
SLC6A11	1.93132e+07	1.87431e+07	1.7105e+07	2.30198e+07	2.34915e+07	2.1569e+07
SLC25A36	922778	938474	718932	1.38681e+06	740869	624877
MRPS22	8.3547e+07	8.30374e+07	8.04835e+07	1.02593e+08	1.00642e+08	1.08952e+08
SLC39A7	895343	1.13579e+06	5.205e+06			2.51047e+06
SYTL1	1.6962e+06	1.90701e+06	1.42231e+06	3.24056e+06	3.54647e+06	3.11945e+06
SEC22A	3.04932e+06	2.75481e+06	2.57678e+06	8.56847e+06	4.62231e+06	2.30451e+06
SALL2	51260		76158.3	782987
SUDS3	3.48718e+06	2.87286e+06	3.21043e+06	805230	2.16868e+06	3.0611e+06
SEPTIN3	3.48341e+06	1.44819e+06	1.19953e+06	1.22977e+06	2.86176e+06	2.3831e+06
SELENOF	3.33592e+06	4.18786e+06	4.66336e+06	3.89595e+06	4.64956e+06	4.8142e+06
SDHA	2.51795e+08	2.73549e+08	2.22273e+08	2.05478e+08	2.31862e+08	2.31349e+08
SRBD1	1.38382e+07	1.09403e+07	9.17353e+06	5.96087e+06	5.23067e+06	5.61682e+06
DARS2	1.99323e+08	1.90002e+08	1.36001e+08	2.36826e+08	2.33882e+08	2.13102e+08
UTP20	1.78664e+08	2.11289e+08	2.03673e+08	2.0423e+08	1.59491e+08	1.75484e+08
USP13	7.37426e+06	8.39886e+06	1.01692e+07	1.928e+06	3.34496e+06	3.23244e+06
VTA1	4.50093e+07	4.49168e+07	5.95207e+07	3.60146e+07	2.46286e+07	2.78401e+07
NUCKS1	279476	979377	1.00606e+06	2.26328e+06	1.60733e+06	2.66247e+06
ENDOG	1.90931e+06	1.59434e+06	1.8252e+06	505739	1.10491e+06	578338
NUDT15	5.69303e+06	6.35465e+06	6.18712e+06	5.29921e+06	9.11113e+06	1.0977e+07
NUP50	1.4827e+07	1.01349e+07	1.13659e+07	1.45909e+07	1.5545e+07	1.43653e+07
PALS2	3.27863e+07	2.78558e+07	2.35134e+07	1.95665e+07	2.62709e+07	2.64141e+07
PDLIM4	501627	42571.4	52355.2	471782	1.19037e+06	255950
PHC1				637384	1.03198e+06	771127
PGM2	1.36229e+08	1.35274e+08	1.62451e+08	1.70739e+08	1.24532e+08	9.98248e+07
POP5	326204	394287	451474	5.00035e+06	4.43059e+06	9.1542e+06
URI1	3.77554e+06	3.28903e+06	3.28298e+06	4.90207e+06	1.65065e+06	1.81506e+06
RNASEH2A	9.8388e+06	9.74565e+06	8.87202e+06	2.88136e+06	6.69475e+06	7.47104e+06
MRPL51	5.58873e+06	2.88113e+06	3.2559e+06	7.88039e+06	7.08514e+06	6.48568e+06
POLR1D	1.53814e+07	1.65116e+07	1.69592e+07	2.0327e+07	1.36918e+07	2.47101e+07
POLR3C	9.36697e+06	7.69392e+06	6.23985e+06	3.48991e+06	5.1215e+06	3.87567e+06
SLC26A6	1.56907e+06	1.51823e+06	1.72902e+06	1.3825e+06	1.35774e+06	2.23455e+06
SCAPER
SETD2	636539	5.65408e+06	6.3402e+06	6.81201e+06	1.2587e+07	6.49757e+06
SENP1	499961	441560	273272			860956
SPAG1	3.69665e+06	3.91685e+06	4.22863e+06	4.0963e+06	3.23506e+06	2.79825e+06
SNX18	884509	4.70999e+06	291182	3.32616e+06	6.3172e+06	6.17226e+06
SOAT1	1.66988e+07	2.00141e+07	1.97655e+07	1.54818e+07	1.60284e+07	1.27309e+07
SMYD5	779037	680959	716486	1.85034e+06	969896	1.62042e+06
SFT2D3	4.26698e+06	2.16828e+06	4.10216e+06	1.38316e+06	2.65751e+06	2.7311e+06
SKA3	1.73146e+07	2.1488e+07	2.18907e+07	1.12727e+06	1.06774e+06	1.17203e+06
SHROOM1
STRAP	1.60342e+08	1.7193e+08	1.82964e+08	1.3874e+08	1.53043e+08	1.74904e+08
SRSF4	614717	930265	1.05138e+06	3.14726e+06	2.46068e+06	2.47669e+06
FARSB	2.80689e+08	2.83525e+08	2.81846e+08	2.32785e+08	2.23446e+08	2.01298e+08
PACC1	855397	740997	559387	1.31902e+06	1.20178e+06	1.32177e+06
RABGGTB	3.00577e+07	2.69657e+07	4.31894e+07	5.62818e+07	6.61124e+07	7.09472e+07
PMS1
PLEKHN1
PCTP
AGPAT3	1.18727e+07	9.58078e+06	1.17412e+07	7.61897e+06	9.23933e+06	9.49911e+06
PSMC3	1.51087e+08	1.6636e+08	1.72676e+08	1.33458e+08	1.2087e+08	1.41917e+08
PTBP1	5.1787e+08	4.87274e+08	4.80754e+08	4.60545e+08	4.2042e+08	4.22816e+08
PSMG4	1.48523e+06	1.1898e+06	1.40631e+06	3.71475e+06	6.25207e+06	5.18984e+06
UQCRH	2.57318e+07	2.11257e+07	2.00956e+07	8.29152e+07	1.13597e+08	1.20649e+08
RECQL	1.15065e+08	9.92995e+07	1.0782e+08	1.5017e+08	1.39734e+08	1.50657e+08
RAB14	7.64078e+07	9.31257e+07	1.03333e+08	7.24811e+07	7.78428e+07	6.37649e+07
RIPOR1	1.31491e+06	1.35474e+06	1.26028e+06	462734	2.38513e+06
ARHGAP1	5.93939e+07	6.88598e+07	7.22466e+07	3.9257e+07	4.96349e+07	4.03155e+07
RPL14	2.19556e+08	2.28128e+08	1.81183e+08	2.41202e+08	2.47721e+08	1.71271e+08
STXBP5L	881104	576034	525869	1.34579e+06	1.02072e+06	857339
SSBP3	1.29502e+06	814624	733712	1.57759e+06	1.99548e+06	1.75109e+06
SARS1	2.37708e+08	2.35999e+08	2.69703e+08	3.12293e+08	2.31635e+08	2.18163e+08
TBCC	3.81178e+07	2.66406e+07	3.37831e+07	2.59484e+07	2.68093e+07	2.49121e+07
TMEM126B	1.99046e+06	2.21416e+06	1.93309e+06	444963	963845	653258
TUBB2A	6.82171e+06	6.19428e+06	9.4025e+06	1.38195e+07	2.11722e+07	2.19575e+07
TAGLN2	2.31618e+08	1.79195e+08	1.94997e+08	3.27071e+08	3.56741e+08	3.34966e+08
TOP3A	497477	211503	610282	321593
PBK	2.04749e+07	2.23381e+07	2.23156e+07	1.23047e+07	1.64333e+07	2.04815e+07
TSPAN33
TSPO	3.53921e+07	4.7775e+07	4.39699e+07	3.06008e+07	3.99987e+07	3.43745e+07
TTC21B	2.4358e+06	2.11699e+06	1.5601e+06	2.8986e+06	1.3677e+06	2.64644e+06
UHRF1BP1L	1.20297e+06	5.49078e+06	5.05617e+06	4.97776e+06	1.00502e+07	276113
UBR5	8.62702e+07	7.32856e+07	8.05305e+07	4.88344e+07	6.18716e+07	6.4671e+07
P3H1	2.64662e+07	2.43185e+07	2.84421e+07	2.18067e+07	2.79826e+07	2.44177e+07
RUVBL2	2.05406e+08	2.07148e+08	2.09171e+08	1.63661e+08	1.56012e+08	1.78323e+08
SEC14L2	6.51019e+06	5.63944e+06	6.02048e+06	1.44517e+06	5.86273e+06	1.94369e+06
SLC25A44	730660	690676	353999	2.56541e+06	2.45859e+06	1.37249e+06
MRPS33	3.09849e+06	2.24697e+06	1.78203e+06	4.76812e+06	4.64172e+06	5.90358e+06
RPUSD4	3.97165e+06	3.30165e+06	3.55825e+06	4.05415e+06	3.63377e+06	4.352e+06
SAAL1	2.17325e+07	1.80314e+07	1.85862e+07	1.01629e+07	1.29553e+07	9.98022e+06
SLC45A3	1.02758e+06	1.08379e+07	1.32347e+07	5.08055e+06	4.45484e+06	500395
MRPS6	2.32901e+07	2.14354e+07	2.2326e+07	1.95618e+07	1.79866e+07	1.96818e+07
SACS	1.10414e+06	1.38471e+06	703971			5.20362e+06
SLC39A14	3.48167e+06	4.75755e+06	3.72171e+06	1.47797e+07	1.72569e+07	1.79673e+07
SLC5A3	965297	1.15356e+06	769973		2.80449e+06
AHCYL1	1.57462e+08	1.45893e+08	1.4054e+08	1.3276e+08	1.03606e+08	1.18011e+08
SETD6	628282	252450	618391
SELENOO	703513	932217	945055		534588
SPDEF	1.12497e+06	907161	1.03135e+06	4.42034e+06	540869	2.89543e+06
SNX24
SMCR8	3.79325e+06	3.52442e+06	4.2783e+06	4.74036e+06	3.54426e+06	3.17196e+06
SMIM8				275069	363150	395711
SMAP2	9.79018e+06	9.41126e+06	1.15212e+07	5.75502e+06	1.23088e+07	1.27702e+07
IGHMBP2	2.16827e+06	2.34906e+06	2.55325e+06	6.30099e+06	7.45727e+06	7.24466e+06
SMC5	5.62596e+06	5.80025e+06	4.02544e+06	6.94809e+06	3.09881e+06	5.69533e+06
TMEM177	6.3327e+06	8.96039e+06	7.22981e+06	2.58836e+06	3.04689e+06	2.50718e+06
SUMO3	1.86189e+07	1.40125e+07	1.41305e+07	4.79543e+07	5.08569e+07	5.51797e+07
SUN2	2.36395e+07	2.0086e+07	1.95573e+07	6.78689e+06	9.2929e+06	8.57718e+06
SRSF8
TERF2	1.24597e+07	4.11641e+06	1.4668e+07	1.68328e+06	1.94236e+06	563895
TRAP1	3.20767e+08	2.83863e+08	2.49007e+08	2.40858e+08	2.3318e+08	2.37903e+08
PTP4A1	9.08866e+06	1.31803e+07	1.08019e+07	9.069e+06	1.10167e+07	9.02906e+06
TMEM45B	1.05708e+06	710659	865481	2.59666e+06	3.84955e+06	3.53865e+06
TRAPPC13	5.85834e+06	6.7878e+06	7.13866e+06	2.56501e+06	2.75862e+06	3.07268e+06
TLE4	2.52689e+06	1.25928e+06	1.54254e+06	1.10219e+07	6.65341e+06	7.42549e+06
UBXN1	1.8652e+07	1.65768e+07	1.96835e+07	3.05163e+07	2.31712e+07	3.12846e+07
ATP6V1B2	8.48054e+07	9.11245e+07	9.91568e+07	1.17103e+08	1.21347e+08	1.27343e+08
ATP6V1A	1.89894e+08	2.03298e+08	2.19992e+08	3.10644e+08	2.81073e+08	2.49379e+08
ATP6V0A1	2.38798e+07	2.18676e+07	2.63437e+07	3.49905e+07	4.28986e+07	3.35899e+07
WLS	1.73173e+06	1.73838e+06	1.74376e+06	4.20994e+06	5.30864e+06
WDR75	4.39982e+07	5.80976e+07	5.51297e+07	3.76786e+07	3.36426e+07	3.42649e+07
XPNPEP3	6.28886e+07	4.18198e+07	3.66e+07	7.00994e+07	7.01852e+07	6.76858e+07
NUP62	1.50128e+07	1.0291e+07	1.06857e+07	3.7652e+07	4.47142e+07	4.88975e+07
OGDHL	9.99729e+06	8.904e+06	9.53779e+06	1.82954e+07	1.4832e+07	1.14562e+07
PDCD6	1.29277e+08	1.40568e+08	1.21035e+08	1.19322e+08	1.07098e+08	9.93328e+07
PDCD5	4.2965e+07	3.87022e+07	3.53036e+07	7.11324e+07	6.62145e+07	7.92845e+07
PGGHG	601018	410023	372616
PEPD	3.66291e+07	3.81671e+07	3.45455e+07	4.89515e+07	3.80159e+07	4.11194e+07
PLXND1		45826.6			418305	320428
PYGB	2.44666e+08	2.60112e+08	2.56592e+08	2.36598e+08	2.28011e+08	1.82583e+08
PWP1	4.66459e+07	5.27096e+07	5.45683e+07	3.59383e+07	4.2528e+07	4.08352e+07
RCL1	2.29072e+07	2.24567e+07	2.02326e+07	2.81525e+07	2.77515e+07	2.77275e+07
RBM4B	787824	416484	699118	682251	676049	858803
RANBP17	375881	190228	328097	1.04668e+06	887787
RC3H1	252954	525843	599559
RABGEF1	8.02421e+06	9.06707e+06	6.02574e+06	4.28948e+06	6.2806e+06	5.28529e+06
RBIS	1.14882e+06	1.15563e+06	1.23633e+06	2.30738e+06	2.17132e+06	2.3257e+06
RIPK2	544029	371376	250942	919326	833166	281298
RPLP0	2.99137e+08	3.67343e+08	3.60765e+08	3.59298e+08	2.9941e+08	3.06939e+08
POLR1C	1.97948e+07	2.17693e+07	2.07625e+07	2.35866e+07	2.96902e+07	3.32595e+07
MRPL11	2.42175e+07	2.53358e+07	2.23016e+07	3.44467e+07	3.21267e+07	3.67268e+07
MRPL40	2.30105e+07	2.41549e+07	2.28765e+07	3.18121e+07	2.64148e+07	2.86283e+07
MRPL43	1.40923e+07	1.33051e+07	1.4424e+07	2.45926e+07	1.78286e+07	2.09171e+07
RPS18	5.03541e+08	5.07101e+08	4.94918e+08	2.98839e+08	3.33917e+08	3.39057e+08
STAT5B	1.25687e+06	1.56686e+06	2.03735e+06	2.36019e+06	1.5033e+06	3.95683e+06
SUMO2				7.00713e+06	7.40435e+06	6.91321e+06
SYDE1		62771.1			829491
UBAP1	791073	704035	913100	952553	444744	597051
TBC1D9B	4.87909e+07	5.37653e+07	5.14524e+07	9.3174e+07	9.65682e+07	8.9939e+07
TASOR	1.46554e+07	1.78469e+07	1.38299e+07	2.08522e+07	2.03233e+07	1.62876e+07
TFIP11	2.85287e+07	2.47003e+07	2.39207e+07	1.60313e+07	1.73215e+07	1.54883e+07
TXN2	4.1288e+07	5.08351e+07	4.23207e+07	4.84097e+07	5.71525e+07	6.55915e+07
ACAA1	1.35088e+08	1.86982e+08	2.27629e+08	1.46304e+08	1.73848e+08	2.08457e+08
TBXAS1			143256	2.30637e+06	2.80865e+06	1.76888e+06
TCAIM	389576	466354	481254
TMEM33	1.14653e+08	1.20975e+08	1.07105e+08	7.09685e+07	7.62599e+07	7.02004e+07
TAPBP	2.455e+06	1.04079e+06	2.55175e+06	7.01284e+06	8.04814e+06	1.01093e+07
TOMM70	1.51631e+08	1.52851e+08	1.73773e+08	1.99623e+08	2.03521e+08	1.73195e+08
TRNAU1AP	1.47605e+06	1.40636e+06	841001	866390	823371	816127
P4HA1	5.9699e+07	4.49637e+07	5.02163e+07	2.94637e+07	3.604e+07	3.52918e+07
PPIA	1.96798e+09	2.11417e+09	2.17433e+09	2.1602e+09	1.99281e+09	2.17161e+09
PRPF6	3.16395e+08	3.67376e+08	3.48082e+08	2.44145e+08	2.5144e+08	2.65392e+08
PPM1H	3.07313e+06	2.9684e+06	3.14465e+06		596859
PSMD12	1.05671e+08	1.40494e+08	1.50788e+08	1.32563e+08	1.06977e+08	9.08811e+07
UQCRC2	2.76573e+08	3.10095e+08	2.83404e+08	3.63403e+08	3.59059e+08	3.93917e+08
RECQL4	276202	638561	1.3631e+06	1.48551e+06	1.34702e+06	1.23326e+06
RNF7	6.06923e+06	5.68739e+06	4.73475e+06	5.1265e+06	5.29327e+06	5.5786e+06
RBM7	1.40783e+06	1.31887e+06	2.16114e+06	1.09172e+06	1.19801e+06	2.14528e+06
RAB33B	2.81537e+06	2.13238e+06	3.18185e+06	2.25857e+06	1.88303e+06	2.05457e+06
ERC1	1.27474e+07	9.23651e+06	8.8898e+06	9.88624e+06	1.15773e+07	1.09357e+07
RPL10	3.68681e+08	4.01165e+08	4.07926e+08	2.78021e+08	2.87976e+08	2.95119e+08
RSL24D1	1.04387e+07	1.46249e+07	1.22251e+07	7.28174e+06	8.57064e+06	8.44878e+06
RNF185
MRPL34	859395	574733	778957	3.92451e+06	4.86689e+06	3.7191e+06
SMAD3	1.64669e+06	1.52787e+06	1.21917e+06	2.15525e+06
SMCHD1	2.52472e+08	2.5433e+08	2.4197e+08	2.63171e+08	2.75344e+08	2.49134e+08
SRP14	5.87665e+07	5.43294e+07	4.39689e+07	7.7664e+07	8.93851e+07	9.71914e+07
STXBP3	2.71939e+07	2.87353e+07	2.8553e+07	3.15649e+07	3.105e+07	2.06515e+07
STARD9
STX5	2.16206e+07	2.01077e+07	2.43032e+07	3.78897e+07	3.90005e+07	3.67287e+07
STIM1	4.20144e+07	3.9257e+07	4.57744e+07	5.4592e+07	5.68445e+07	5.26613e+07
STEAP2	6.25976e+07	7.02375e+07	7.32866e+07	7.29318e+07	8.01784e+07	8.2243e+07
STEAP3	2.15266e+06	1.62072e+06	1.16752e+06		2.30153e+06	1.97901e+06
SYAP1	4.07611e+07	3.82969e+07	3.89069e+07	5.20822e+07	2.2762e+07	2.55721e+07
SPTY2D1	152792	503694	665953	506880	377982	223319
SRXN1	2.83568e+07	1.73609e+07	1.72716e+07	3.06966e+07	3.61653e+07	3.12183e+07
HARS2	2.75898e+07	2.76736e+07	2.50058e+07	3.57508e+07	3.12339e+07	3.34451e+07
TAF1C	82682.4	100174		236102
TANC1	2.51792e+07	2.49224e+07	2.71748e+07	1.50727e+07	1.7247e+07	1.88945e+07
CCDC59		488269		1.44827e+07		420219
TMOD3	4.76631e+07	4.36323e+07	3.7905e+07	4.45901e+07	3.65174e+07	4.674e+07
TF	3.13037e+06	1.41083e+06	2.90365e+06	424768	377141	369816
TRIM13	1.07148e+06	826152	794262			216112
TRIM6
PI4K2B	72006.3	105716	95966.4
PHLDB1
PKP4	8.56695e+07	8.18098e+07	7.19647e+07	4.32357e+07	4.37834e+07	3.97601e+07
PJA1
PRIM2	7.29509e+06	8.46853e+06	8.02013e+06	5.29172e+06	5.47315e+06	3.62247e+06
PTMA	2.71263e+06	3.20217e+06	1.92191e+06		258890
PTPN2	1.67966e+07	1.53996e+07	1.63116e+07	2.35505e+07	3.42883e+07	3.87368e+07
PSMD10	4.04122e+07	4.12231e+07	4.7656e+07	3.86763e+07	3.71706e+07	3.64159e+07
RAB24	1.08663e+07	7.26084e+06	1.14002e+07	8.99169e+06	9.22267e+06	7.00928e+06
RIC8B	272060	128021	198274
RAB1A	2.73e+07	2.94919e+07	2.8769e+07	2.53033e+07	2.17128e+07	2.01892e+07
RFC4	3.72061e+07	3.26388e+07	2.9587e+07	4.7086e+07	4.53816e+07	5.29587e+07
ARHGAP27	1.57546e+06	1.30532e+06	2.00943e+06	304164
RALGAPA1	5.87715e+06	5.79167e+06	6.10031e+06	4.91313e+06	4.64666e+06	4.86883e+06
RALGPS2	169751	157515	124465	219260		178456
RNF181	2.23035e+06	2.13145e+06	1.99755e+06	2.12994e+06	934124	2.05808e+06
RNF4	324339	318160	305479		174764	206945
RPF2	5.73499e+07	6.04018e+07	4.2604e+07	6.77492e+07	7.84497e+07	4.86316e+07
RRP15	1.23954e+07	1.64334e+07	1.32113e+07	1.27974e+07	1.45502e+07	1.71576e+07
RXYLT1	181081	198415			284360
MRPS34	5.16224e+07	3.94481e+07	3.56483e+07	4.31238e+07	4.98718e+07	4.54373e+07
TBC1D10A	3.12619e+06	1.95434e+06	2.14744e+06	245639	1.07356e+06	1.01501e+06
SEZ6L2	236296	1.46596e+06	1.10764e+06	1.79585e+06	1.34686e+06	2.63534e+06
SPATS2	1.10081e+06	1.01894e+06	2.02767e+06	1.10778e+06	1.0235e+06	1.59783e+06
SNAP29	8.11434e+06	5.70645e+06	1.10788e+07	6.52596e+06	5.20605e+06	8.29185e+06
SLC9A1	3.38402e+06	3.70347e+06	4.21425e+06	7.61617e+06	1.04954e+07	9.34925e+06
SGPP1	1.1747e+06	1.87111e+06	1.67634e+06	3.11404e+06	1.58508e+06	776241
SHPRH				4.18586e+06	3.02377e+06	3.52877e+06
SIPA1		64687.3		1.20438e+06	1.54823e+06	2.2246e+06
SNX11			506623	338873		247115
STARD10	4.91249e+07	4.17891e+07	4.84421e+07	3.67099e+07	3.31349e+07	2.79124e+07
SRRT	1.19778e+08	1.0598e+08	1.06589e+08	7.37108e+07	8.57001e+07	8.92682e+07
TSC1	217986	247448	301987
MICOS13	8.37633e+06	9.81546e+06	9.69603e+06	3.46067e+07	2.56799e+07	2.63727e+07
MGRN1	918476	915406	1.05215e+06
CHCHD6	1.32328e+07	1.18643e+07	5.03742e+06	9.23132e+06	1.02573e+07	9.88412e+06
MED22	2.33081e+06	2.73788e+06	2.83599e+06	1.98835e+06	3.51944e+06	2.8368e+06
MAP1LC3B	9.74338e+06	8.57005e+06	9.67943e+06	1.48673e+07	1.16317e+07	9.84117e+06
MRC2	1.23545e+06	1.58084e+06	2.21332e+06	2.84904e+06	3.18561e+06	1.96633e+06
MRI1	1.24697e+07	1.28546e+07	1.28624e+07	1.01674e+07	1.27333e+07	1.06705e+07
MTG2	776349	595977	624097	1.01573e+06	1.48704e+06	1.04506e+06
NCKAP5L				413594	213615
NDC1	1.6206e+07	1.35689e+07	1.28096e+07	9.75382e+06	1.79584e+07	7.73207e+06
NIPAL2	735800	997654	1.11062e+06	1.26267e+06		906046
NDRG1	2.98024e+08	3.44542e+08	3.49554e+08	4.90387e+07	3.67416e+07	3.28433e+07
NOM1	5.77597e+06	6.09001e+06	4.67176e+06	4.39474e+06	4.73056e+06	1.99333e+06
NFKB2	1.67885e+07	8.92767e+06	1.3562e+07	1.89545e+07	1.12051e+07	1.39147e+07
NUP153	2.11601e+07	2.034e+07	2.21314e+07	3.68765e+07	5.83406e+07	6.42071e+07
NSMCE2	247099	170396	247549	639158	453161	559437
NR2F6	1.85567e+06	1.21036e+06	1.48889e+06	480236	498731	518006
OSBPL1A	3.99998e+07	3.04313e+07	3.20188e+07	3.81281e+07	4.98146e+07	3.80198e+07
OSBP	1.15551e+08	1.09329e+08	1.27959e+08	1.07766e+08	1.10633e+08	1.04085e+08
PPP4R3A	1.13549e+07	1.22846e+07	1.2171e+07	6.77468e+06	9.85212e+06	9.91792e+06
PFDN1	2.08268e+07	1.89137e+07	1.67358e+07	2.67448e+07	2.45227e+07	2.84671e+07
SPHK2	846028	1.8e+06	1.57021e+06		853134
SFT2D2	2.57366e+06	2.92042e+06	2.05258e+06	1.56951e+06	1.94615e+06	1.58302e+06
SMARCAL1	1.24431e+06	550055	1.02647e+06
SMC3	1.78949e+08	1.5679e+08	1.53564e+08	1.40805e+08	1.56121e+08	1.57696e+08
SMAD5	1.04746e+07	1.22054e+07	8.65588e+06	9.52474e+06	6.95218e+06	9.8196e+06
SHISA2					2.09567e+06	1.83896e+06
STXBP1	1.31942e+07	9.91373e+06	1.17273e+07	1.31427e+07	1.27068e+07	1.29858e+07
STON2
STOM	3.0738e+06	137848	96643.7	3.33279e+06		1.67036e+06
SULT1A1	8.73615e+06	8.81915e+06	8.8807e+06	1.59943e+07	1.26243e+07	1.24552e+07
SUPT6H	8.21493e+07	6.47689e+07	6.8774e+07	4.6865e+07	4.50099e+07	5.03382e+07
SNUPN	3.31195e+06	3.20994e+06	4.82892e+06	1.96353e+06	880107	1.16036e+06
STK38	1.70122e+07	1.73225e+07	1.84388e+07	2.29065e+07	1.71921e+07	1.70334e+07
AARS2	2.55068e+08	1.05303e+08	2.64333e+08	2.56147e+08	2.37098e+08	2.23065e+08
SYPL1	3.12041e+07	3.50334e+07	3.02246e+07	3.51352e+07	2.92729e+07	2.81175e+07
MAPT	311861	133721	195636	1.46077e+06	1.82464e+06	1.76623e+06
NARS2	2.4745e+07	2.42903e+07	2.12826e+07	2.91872e+07	3.02639e+07	2.63211e+07
TAF1B	913629	1.09147e+06	915803	265043	176677
PARS2	1.22766e+07	1.52233e+07	1.29464e+07	1.43289e+07	1.82253e+07	1.75413e+07
TAF1D	3.59271e+06	4.37956e+06	3.52057e+06		650235
TAF2	2.72057e+06	2.59963e+06	1.43173e+06	2.02574e+06	3.15475e+06	1.25928e+06
GTF2B	7.32917e+07	8.92561e+07	8.86972e+07	9.01068e+07	9.20528e+07	1.08578e+08
MIA3	2.1562e+08	2.43184e+08	2.54743e+08	3.44624e+08	3.26164e+08	3.9849e+08
THEM6	4.52055e+07	5.839e+07	5.80165e+07	6.13836e+07	6.58041e+07	6.47273e+07
TST	6.7415e+07	6.72084e+07	6.82106e+07	5.90157e+07	7.73112e+07	7.22434e+07
TIMM44	1.54906e+08	1.6308e+08	1.46453e+08	1.56111e+08	1.62093e+08	1.29252e+08
TIMMDC1	2.27409e+07	2.26212e+07	1.88022e+07	8.5224e+06	9.34011e+06	1.0458e+07
CCT3	6.8374e+08	7.21902e+08	7.04779e+08	5.2824e+08	4.79682e+08	4.56832e+08
TRIP11	2.02042e+07	2.00858e+07	2.0119e+07	1.90286e+07	1.71731e+07	2.24486e+07
TRRAP	2.97663e+07	3.15418e+07	2.96568e+07	2.87275e+07	3.72619e+07	2.49889e+07
POP7	3.84057e+06	936260	3.27753e+06	1.47769e+06		374746
PRKDC	1.49253e+09	1.35121e+09	1.22903e+09	1.98376e+09	1.81078e+09	1.64578e+09
PRC1	6.41644e+06	5.24167e+06	4.61649e+06	863534	2.44357e+06	5.11865e+06
PTTG1IP	196769	245912		7.53729e+06	6.08688e+06	2.56072e+06
PSME4	2.97383e+07	3.11759e+07	2.86275e+07	3.57013e+07	3.40869e+07	3.27604e+07
PSMD5	5.15405e+07	3.97087e+07	3.25656e+07	2.61226e+07	2.28492e+07	2.36397e+07
PSMG1	2.68745e+07	2.9303e+07	2.78982e+07	1.02564e+07	1.4809e+07	8.72504e+06
PAICS	4.67855e+08	4.57286e+08	4.74896e+08	2.24873e+08	2.28587e+08	2.10235e+08
UQCRC1	3.40497e+08	3.47504e+08	3.27736e+08	4.06397e+08	4.47917e+08	4.35831e+08
UQCRQ	5.70539e+07	6.61845e+07	6.36325e+07	6.06137e+07	7.50295e+07	6.94065e+07
PYM1	748854	1.76267e+06	1.59715e+06	2.11527e+07	1.20171e+07	2.72068e+07
PUS7	1.90425e+07	1.76606e+07	1.68953e+07	5.26644e+07	1.44723e+07	1.78744e+07
PWWP2B	1.86028e+06	1.49604e+06	1.49245e+06	504672	400643	544988
POLR3A	5.08828e+07	5.45916e+07	4.89617e+07	3.9691e+07	3.54828e+07	4.51783e+07
SF3B6	2.43212e+07	2.02729e+07	2.20091e+07	2.25733e+07	2.07947e+07	2.26741e+07
SCOC	3.73302e+06	3.35174e+06	4.78598e+06		922853	879863
SNTB2	1.27048e+08	8.95537e+07	1.00915e+08	1.27394e+08	1.48717e+08	1.27105e+08
FTSJ3	7.71008e+07	7.80791e+07	6.96103e+07	7.56073e+07	6.76678e+07	6.61061e+07
SMARCC2	5.34649e+07	4.87177e+07	5.41349e+07	4.85132e+07	5.02978e+07	5.69596e+07
SLC9A2	833745	657546	590759		507361
SMARCA2	5.25786e+06	5.20763e+06	4.98413e+06	6.18071e+06	6.53026e+06	7.73867e+06
SH3GLB2	2.92517e+07	2.17171e+07	2.26155e+07	2.71123e+07	2.44931e+07	2.65751e+07
TOX4	6.57856e+06	7.27494e+06	9.03586e+06	9.7416e+06	1.23815e+07	9.09862e+06
KIAA1217	9.40987e+07	4.9482e+07	7.36856e+07	5.60391e+07	5.81529e+07	5.81342e+07
SSR3	4.16746e+06	6.84688e+06	6.45157e+06	1.92635e+07	2.1325e+07	2.24716e+07
SSNA1	271736	986033	1.25707e+06	1.24059e+06
STAM2	2.00735e+07	1.36247e+07	1.83755e+07	4.26501e+07	3.84252e+07	4.14711e+07
STAT3	5.89615e+07	5.42745e+07	6.38351e+07	5.41642e+07	5.43233e+07	5.31773e+07
STX8	4.62811e+06	2.62889e+06	3.2519e+06	1.39695e+07	1.06187e+07	1.02378e+07
TTC37	5.89236e+08	4.85081e+08	6.62865e+08	3.05433e+08	6.79902e+08	5.62342e+08
SRA1	9.67492e+06	7.7197e+06	8.77245e+06	7.33169e+06	7.44209e+06	8.18478e+06
SYMPK	3.69719e+07	3.46039e+07	3.54467e+07	2.17953e+07	2.18105e+07	1.70752e+07
TERF2IP	3.89199e+07	4.14966e+07	3.96487e+07	5.61694e+07	5.70094e+07	5.34139e+07
THYN1	2.86147e+07	2.12447e+07	2.73108e+07	2.34393e+07	2.89651e+07	3.08509e+07
THOC7	9.72028e+06	1.21706e+07	1.03657e+07	6.50166e+06	3.85463e+06	4.16712e+06
TIMELESS	2.28467e+06	3.10379e+06	2.17232e+06	203837	777646	770160
TOP2B	1.38085e+08	1.19979e+08	1.0019e+08	7.48907e+07	8.23725e+07	6.31624e+07
TMEM43	1.19818e+08	1.15148e+08	8.72181e+07	1.2461e+08	1.24075e+08	1.20486e+08
TPM4	9.43027e+07	7.4446e+07	9.35001e+07	1.17992e+08	1.02688e+08	1.24766e+08
TMED9	1.34854e+08	1.36494e+08	1.26922e+08	1.32035e+08	1.34586e+08	1.12305e+08
TRIR	2.02556e+06	2.32371e+06	2.30161e+06	1.79058e+06	3.88843e+06	326593
TOMM40L	2.07477e+06	1.33728e+06	1.96843e+06	1.36247e+06	2.03555e+06	2.76491e+06
PTP4A2	2.36387e+06	1.78708e+06	2.9879e+06	1.67156e+06	1.65154e+06	764844
UGGT2	1.59168e+06	3.21619e+06	1.92559e+06	5.72474e+06	5.51722e+06	4.69482e+06
TXNL4A	1.44518e+07	1.24097e+07	1.12849e+07	6.96602e+06	6.71157e+06	7.36811e+06
POMT2	9.9123e+06	1.10707e+07	1.37707e+07	9.25606e+06	9.85872e+06	6.9825e+06
PSMB2	1.12587e+08	1.31255e+08	1.29705e+08	1.39646e+08	1.21127e+08	1.10411e+08
PPIH	3.46976e+07	2.77919e+07	2.66641e+07	2.35205e+07	1.99887e+07	2.27216e+07
PITRM1	1.97754e+08	2.06633e+08	2.08549e+08	2.06614e+08	2.38113e+08	2.36733e+08
PUF60	1.5368e+08	1.45544e+08	1.53252e+08	1.58101e+08	1.59968e+08	1.67567e+08
PTPN11	7.99616e+07	6.60226e+07	7.36889e+07	5.53857e+07	5.65265e+07	5.44298e+07
PXK	1.84842e+06	1.10104e+06	1.43674e+06	3.97699e+06	2.57309e+06	2.45869e+06
RCN2	4.33821e+07	5.46445e+07	5.663e+07	2.90788e+07	3.87031e+07	6.80506e+07
PXMP2	7.88905e+06	6.62177e+06	8.20079e+06	3.61917e+06	4.20479e+06	3.48331e+06
RBM15B	5.54203e+06	3.74604e+06	5.02323e+06	3.17753e+06	1.67191e+06	4.06522e+06
RAD23B	3.13255e+08	2.88129e+08	3.22317e+08	2.78604e+08	2.35267e+08	2.51029e+08
RAB40C	1.41914e+07	1.11015e+07	1.23154e+07	9.95548e+06	7.50946e+06	8.35659e+06
RBBP5	6.09381e+07	6.69904e+07	6.25263e+07	2.35422e+07	2.56433e+07	2.81091e+07
RAB21	3.4955e+07	3.77608e+07	3.74031e+07	3.46326e+07	3.05444e+07	2.56706e+07
R3HDM1	637067	243355	235365		268528	365366
RIDA	5.23627e+07	5.07033e+07	4.33854e+07	6.06259e+07	5.82627e+07	5.46358e+07
RIOK1	2.90726e+06	2.38519e+06	2.23135e+06	2.56414e+06	2.72994e+06	667455
RPL26	2.07665e+08	2.2458e+08	1.97358e+08	2.09979e+08	2.12243e+08	2.49215e+08
RPLP1	455921			1.61262e+06	2.23128e+06	1.60801e+06
MRPL46	1.9129e+07	2.2218e+07	1.65359e+07	2.28497e+07	2.21419e+07	2.69586e+07
POLR3B	2.61587e+07	2.2975e+07	1.86843e+07	1.68798e+07	1.01516e+07	8.34086e+06
ST14	1.50807e+06	819654	1.46124e+06	1.67759e+06	2.15563e+06	1.78508e+06
TTF1	89779		83856.5
UCHL1	1.95924e+07	2.31582e+07	2.34297e+07	2.13363e+07	2.00444e+07	2.35224e+07
UBE2K	1.87957e+08	1.96258e+08	1.84687e+08	1.10132e+08	1.00336e+08	9.38748e+07
UBASH3B	181404	118369	180838		317184	786225
TTC33	1.45091e+06	1.0101e+06	1.06988e+06	2.33284e+06	1.80516e+06	1.09042e+06
VKORC1	293865	578586	1.36617e+06	46638.2	40704.4	34694.7
UTP15	3.49381e+07	3.59035e+07	2.97968e+07	2.51419e+07	3.39364e+07	2.36677e+07
VPS13A	1.74029e+07	2.31431e+07	2.13822e+07	2.70423e+07	2.51466e+07	2.46405e+07
XPO1	2.73815e+08	2.5344e+08	2.42733e+08	2.6833e+08	2.56625e+08	2.49583e+08
XIAP	9.12916e+06	1.00953e+07	9.51626e+06	1.26265e+07	1.20256e+07	1.58229e+07
VPS36	7.97021e+06	9.83533e+06	1.09067e+07	1.68757e+07	1.43207e+07	1.61226e+07
VPS35	1.37251e+08	1.43166e+08	1.57081e+08	1.5825e+08	1.32413e+08	1.15827e+08
P3H3
PEX1	725338	574947	572510	1.85344e+06	1.59978e+06	1.32152e+06
PHRF1	281441	198603	225635
PDXK	7.96405e+07	7.89848e+07	8.62708e+07	4.95692e+07	6.84717e+07	5.49906e+07
PIH1D1	3.63286e+07	3.44383e+07	2.85914e+07	1.99831e+07	1.36052e+07	1.45507e+07
PRRT1B	177675	252498	307670
RPL10L
RPL36A	5.72855e+07	6.1283e+07	5.56741e+07	5.86411e+07	5.03122e+07	4.33207e+07
HNRNPA2B1	1.72649e+09	1.54589e+09	1.60275e+09	1.49204e+09	1.34414e+09	1.52136e+09
RNF5	1.14489e+06	1.83902e+06	1.30175e+06
RRAS2	1.38829e+07	1.49484e+07	1.20203e+07	1.92918e+07	1.75173e+07	1.60084e+07
RRP12	1.08148e+08	1.15673e+08	9.27562e+07	1.38693e+08	1.36443e+08	1.22119e+08
RRP36	937223	937066	1.07246e+06		410855
SNRPD1	7.49492e+07	6.41049e+07	5.46158e+07	4.81353e+07	5.21562e+07	4.27274e+07
SMC2	5.27212e+07	6.13597e+07	4.55489e+07	1.64378e+07	1.93926e+07	1.69289e+07
SFMBT1	699227	194296	220613	200111
SUCLA2	1.31071e+08	1.20013e+08	1.15708e+08	1.9265e+08	1.91216e+08	1.96623e+08
SSR4	1.03158e+08	1.16912e+08	1.11607e+08	1.27641e+08	1.46334e+08	1.2264e+08
STON1	374850
SPTAN1	4.64729e+08	4.63793e+08	4.82604e+08	3.58864e+08	3.86047e+08	4.38752e+08
STARD5	515789	646671	699765
TWF2	2.44563e+07	1.77737e+07	2.02495e+07	2.85027e+07	2.5589e+07	2.37378e+07
SOWAHC	443555	296108	493378
STAU2	7.23577e+06	5.98489e+06	6.42932e+06	4.65465e+06	6.47339e+06	6.69762e+06
SRSF5	2.83658e+07	2.71154e+07	2.73748e+07	1.80088e+07	1.73946e+07	2.12128e+07
SUMF2	5.68208e+07	6.04653e+07	6.32765e+07	4.67707e+07	5.51219e+07	6.61962e+07
LARS1	3.1567e+08	3.09826e+08	2.95165e+08	3.22035e+08	2.83098e+08	2.54203e+08
TAX1BP1	1.25e+07	9.32507e+06	1.13698e+07	9.50655e+06	7.10894e+06	7.74207e+06
SYNE1
TBC1D5	3.78682e+07	3.60212e+07	3.17658e+07	4.00098e+07	3.11556e+07	2.59423e+07
TUBB4A	5.12261e+06	3.37409e+06	2.3677e+06	2.82099e+07	3.45314e+07	2.74295e+07
TDRD3	3.22548e+06	4.04056e+06	3.90552e+06	4.23723e+06	3.87111e+06	5.58857e+06
MID1	9.08871e+06	7.5697e+06	8.48073e+06	3.00575e+06	3.42562e+06	2.91445e+06
TOM1L1	1.54156e+07	1.56876e+07	1.8561e+07	5.68758e+06	8.99778e+06	4.8138e+06
TOMM34	8.21585e+07	8.11224e+07	9.21152e+07	8.81941e+07	1.10963e+08	1.12812e+08
TMX2	4.22164e+07	4.30448e+07	4.0359e+07	5.01483e+07	4.32327e+07	4.29975e+07
TM9SF4	4.5378e+07	6.19067e+07	5.46541e+07	5.55619e+07	5.30015e+07	4.35704e+07
TMEM222	5.33902e+06	6.79685e+06	7.11674e+06	1.5456e+06	4.03008e+06	1.0667e+06
TTC28		167452				936146
SNRNP200	4.46802e+08	4.55315e+08	4.1839e+08	3.78376e+08	3.22883e+08	3.5553e+08
UVSSA	997130	1.15839e+06	1.51254e+06	306320	486052	1.19251e+06
HERPUD1	1.21835e+06	1.8903e+06	961740	1.86713e+06	1.75575e+06	1.57994e+06
JPH1	317435	281660	451956	257204	314006	118304
METTL2B	3.5715e+06	3.58467e+06	3.23004e+06	1.72465e+06	552164	724547
MON1A
GPR50
OAS3	9.20828e+06	9.90019e+06	1.02411e+07	5.20043e+06	5.86525e+06	5.47242e+06
PATZ1	591303	548629	420042	514372	924033	927346
PANK2	3.99231e+06	3.54345e+06	3.76469e+06	4.36352e+06	2.79835e+06	2.36828e+06
PECR	1.77783e+07	2.19022e+07	2.06596e+07	7.75437e+06	5.14458e+06	6.6196e+06
PI4KA	2.03163e+07	2.0688e+07	2.11764e+07	2.38639e+07	3.07007e+07	2.39888e+07
PRPF4B	3.37872e+07	2.74766e+07	2.59998e+07	3.63457e+07	3.73443e+07	3.3547e+07
PQBP1	2.07462e+06	1.54065e+06	1.3089e+06	6.6371e+06	4.59998e+06	8.6246e+06
SLC35F5		430842				200568
RTF2	4.17946e+06	4.44247e+06	4.63218e+06	1.64553e+06	606517	1.28576e+06
RTKN	5.76425e+06	2.64823e+06	2.1343e+06	2.07285e+06	2.30821e+06	2.71747e+06
SLC12A9	4.68198e+06	5.03774e+06	4.97564e+06	2.10484e+06	2.85902e+06	1.87443e+06
MRPS30	3.36796e+07	2.90767e+07	3.13155e+07	2.83298e+07	3.37303e+07	2.86911e+07
MRPS21	6.9914e+06	2.17046e+06	5.26028e+06	5.89592e+06	6.45261e+06	5.99913e+06
UBA2	8.7495e+07	7.70118e+07	7.34495e+07	6.31521e+07	7.16797e+07	5.36087e+07
MRPS9	2.18495e+07	2.46885e+07	1.80817e+07	3.19161e+07	3.97161e+07	3.81394e+07
SEC24B	3.3007e+07	3.76747e+07	3.85673e+07	3.42491e+07	3.77628e+07	2.7559e+07
SEC24D	2.58385e+07	2.83695e+07	3.05111e+07	2.48102e+07	2.46341e+07	2.54068e+07
SAMHD1	5.87616e+07	4.6233e+07	4.25973e+07	3.55081e+07	4.0566e+07	4.13565e+07
SAMM50	1.36008e+08	1.24989e+08	1.18648e+08	1.18049e+08	1.28602e+08	1.19618e+08
SETMAR	590129	596716	565847	545441	1.49171e+06	438828
SEH1L	4.39485e+07	4.92176e+07	4.12619e+07	3.69902e+07	3.1298e+07	3.57785e+07
PSPH	1.37809e+08	1.3963e+08	1.38467e+08	1.27808e+08	1.26322e+08	1.30189e+08
SERPINB5	1.93653e+07	1.94261e+07	1.70356e+07	1.9392e+07	1.98823e+07	1.65113e+07
SP3	3.97649e+06	3.53504e+06	3.02604e+06	1.07294e+06	1.06277e+06	1.96404e+06
SP140L	8.61788e+06	9.45196e+06	8.48181e+06	1.32448e+07	1.22284e+07	1.11849e+07
SNRPD2	2.1913e+08	1.91624e+08	1.98446e+08	1.86584e+08	1.89835e+08	2.11012e+08
SPINT1	2.14117e+07	2.11164e+07	1.73145e+07	5.62042e+06	1.59723e+07	1.19136e+07
SUCO	516788	493026	669237	351955	626053	557431
TSPY4	3.19061e+06	3.52875e+06	1.9964e+06	2.81744e+06	1.46279e+07	1.49994e+07
TTC39C	806666	339946	463267	560680	1.26799e+06	991018
UCHL5	3.59047e+07	3.09581e+07	2.90293e+07	2.56609e+07	1.81286e+07	2.45337e+07
UBE2F	2.64065e+06	2.96681e+06	3.39053e+06	1.17944e+06	1.94072e+06	1.28886e+06
VCPIP1	6.64484e+07	9.05458e+07	8.25045e+07	4.75463e+08	4.01471e+08	4.22144e+08
VDAC2	6.9277e+08	6.89779e+08	6.94213e+08	9.32339e+08	1.0552e+09	9.89019e+08
METTL14	2.66702e+06	6.64393e+06	2.39266e+06	3.54488e+06	5.10716e+06	3.05533e+06
METTL26	7.85925e+07	8.17103e+07	9.28847e+07	4.02296e+07	6.52174e+07	3.84845e+07
PEX6	291433	326202	338984	276308
PFKM	1.79191e+08	1.6524e+08	1.63787e+08	1.48486e+08	1.41522e+08	1.19232e+08
PHC2	7.41537e+06	6.08251e+06	6.35236e+06	5.00047e+06	5.35724e+06	5.3574e+06
PRDX5	2.68167e+08	2.92978e+08	3.05001e+08	3.05979e+08	2.62689e+08	3.4366e+08
PSIP1	7.89105e+07	6.21615e+07	6.67087e+07	5.8215e+07	6.04764e+07	6.69467e+07
PSMF1	2.01215e+07	2.44224e+07	2.36789e+07	1.9039e+07	2.06793e+07	2.17395e+07
RALGAPB	1.87365e+07	1.67133e+07	1.91806e+07	1.17966e+07	1.71485e+07	1.01186e+07
POLR2D	1.31298e+06	1.08535e+06	2.8489e+06	5.04138e+06	6.23883e+06	6.90343e+06
RPS27A	7.50253e+08	6.47657e+08	7.6427e+08	4.56579e+08	4.13719e+08	3.69422e+08
SELENOS	2.34655e+06	2.6568e+06	2.74033e+06	927275	984630	1.34735e+06
SFPQ	5.62345e+08	5.67554e+08	5.47943e+08	4.37574e+08	4.46026e+08	4.87804e+08
SNX27	2.35114e+07	2.27657e+07	2.37331e+07	2.42007e+07	2.04013e+07	1.49301e+07
SPATA5L1	7.9467e+06	8.8365e+06	9.77503e+06	6.26616e+06	7.1614e+06	5.86357e+06
NAPG	3.44586e+07	5.29585e+07	5.53182e+07	2.91837e+07	2.90536e+07	3.29856e+07
STAMBP	1.17203e+07	1.15097e+07	1.32323e+07	9.60883e+06	1.11545e+07	1.07136e+07
TYW1	329158	501263	1.01001e+06	1.62773e+06	1.32316e+06	1.33214e+06
YY1	2.17049e+07	1.87875e+07	1.93252e+07	1.31756e+07	1.13575e+07	1.30739e+07
WDR4	3.02433e+07	2.88214e+07	2.64321e+07	2.38683e+07	2.11675e+07	2.02199e+07
CDC40	1.49285e+07	1.42395e+07	1.17857e+07	1.54814e+07	1.26112e+07	1.34623e+07
RC3H2	1.9593e+06	1.42241e+06	1.31927e+06	535037	1.43965e+06	1.93661e+06
RAP2B	1.19469e+07	1.37254e+07	1.21964e+07	1.23486e+07	9.20903e+06	8.93746e+06
RACK1	5.94256e+08	6.21109e+08	6.17754e+08	4.86364e+08	4.28374e+08	4.45443e+08
RAB1B	2.27402e+08	2.35155e+08	2.85498e+08	2.12771e+08	2.64734e+08	2.263e+08
DPF2	4.11032e+06	3.9951e+06	4.46277e+06	2.99962e+06	2.12045e+06	1.02504e+06
RPL36AL	7.48664e+06	8.52253e+06	7.3872e+06	6.50178e+06	4.62102e+06	4.44358e+06
ROBO1
GFM2	3.5743e+07	3.18104e+07	2.98041e+07	5.8272e+07	5.96967e+07	6.38926e+07
POLRMT	2.72431e+07	2.35828e+07	2.79185e+07	2.19322e+07	3.21073e+07	2.54116e+07
UBXN7	2.90745e+07	2.2717e+07	2.18349e+07	3.57642e+07	3.37343e+07	1.85774e+07
UBTF	2.23651e+07	1.88815e+07	2.08482e+07	2.8758e+07	4.19884e+07	5.65551e+07
UHRF1BP1	2.10492e+06	2.44688e+06	1.81123e+06	1.44533e+06	3.16692e+06	1.33448e+06
VAC14	7.41426e+06	7.87761e+06	8.26214e+06	1.05519e+07	7.83452e+06	3.51184e+06
XPC	2.24246e+07	2.01083e+07	1.74863e+07	1.44876e+07	1.74007e+07	1.4928e+07
WIPI2	6.09852e+06	4.78805e+06	5.16153e+06	4.21315e+06	8.20165e+06	5.60726e+06
WDR82	1.97039e+07	2.91965e+07	1.97398e+07	3.26775e+07	2.19388e+07	2.55748e+07
WDR37	3.20322e+07	4.24203e+07	3.73562e+07	3.54202e+07	3.17777e+07	3.29742e+07
MAP2	4.85403e+06	6.24199e+06	8.34464e+06	4.69576e+06	6.3102e+06	7.73314e+06
NCK1	2.77366e+07	2.81293e+07	2.88816e+07	1.60726e+07	1.85316e+07	1.64268e+07
NBAS	1.00153e+07	1.13881e+07	1.0692e+07	1.61826e+07	1.85176e+07	1.39123e+07
MYRIP	116215	156659	220168	417725	832554
MYO1E	1.12404e+07	1.01533e+07	9.22091e+06	9.90475e+06	9.10353e+06	8.18826e+06
NIN
NEMP1	9.09745e+06	1.16697e+07	9.53264e+06	1.81246e+07	1.77255e+07	1.29647e+07
NDUFS2	1.07068e+08	1.01979e+08	9.50139e+07	8.31794e+07	1.03384e+08	9.11636e+07
NNT	8.72886e+06	5.31744e+06	5.70639e+06	1.00307e+07	8.90742e+06	5.98032e+06
NDUFB5	3.17444e+07	2.81972e+07	2.69469e+07	2.19299e+07	2.56207e+07	2.23145e+07
NELFE	7.41549e+07	3.25211e+07	5.91392e+07	3.57829e+07	4.0942e+07	4.0234e+07
NSMCE4A	2.02684e+06	1.48699e+06	1.25651e+06	388436	856875	551984
SMPD2	3.09758e+06	3.10011e+06	2.96953e+06	1.64277e+06	1.49561e+06	2.82757e+06
PIGT	3.28403e+07	4.11733e+07	3.85479e+07	3.93434e+07	4.72449e+07	3.62523e+07
PSMA5	2.25603e+08	2.16926e+08	2.23363e+08	2.21115e+08	1.99604e+08	1.98444e+08
PSMA2	1.38426e+08	1.56428e+08	1.64501e+08	1.33799e+08	1.15998e+08	1.09205e+08
PSMD2	2.71331e+08	2.74712e+08	2.83773e+08	2.5402e+08	2.52349e+08	2.32893e+08
RNH1	1.19993e+08	1.45614e+08	1.41264e+08	1.0098e+08	1.01266e+08	1.02428e+08
REEP5	5.59918e+07	7.21436e+07	8.07019e+07	4.5942e+07	3.80181e+07	3.58785e+07
POLR3H	290835	215138	854417		346076	607033
RPRD1A	4.00216e+07	3.64915e+07	3.43502e+07	3.49175e+07	3.78377e+07	4.03995e+07
MRPS18B	1.34878e+07	1.43704e+07	1.65402e+07	1.55137e+07	2.44274e+07	1.8311e+07
MRPS31	4.08021e+07	3.70532e+07	3.21013e+07	5.34762e+07	5.14584e+07	5.26414e+07
SLC38A9	1.05413e+06	446286	1.29539e+06	619257
SEC11A	6.03075e+06	6.44451e+06	5.56951e+06	1.0856e+07	1.595e+07	1.11517e+07
SASH1	1.42171e+06	1.3316e+06	1.53009e+06	641395	548891	882862
SLC25A25	8.84352e+07	5.53412e+07	7.34261e+07	8.49716e+07	8.09636e+07	8.04164e+07
BNIP1	4.72609e+07	4.61939e+07	5.27486e+07	6.42208e+07	6.48832e+07	6.16821e+07
TSEN15	4.23714e+06	4.24769e+06	3.20227e+06	594324	659299	564021
SNW1	2.53153e+07	2.26469e+07	2.17263e+07	3.64522e+07	2.1822e+07	3.66427e+07
SPG21	1.82266e+07	1.84647e+07	3.04634e+07	1.92594e+07	2.19191e+07	2.15458e+07
SGSH	4.79557e+07	4.59423e+07	5.35178e+07	2.57001e+07	3.58089e+07	4.49549e+07
SH3GLB1	6.6095e+06	3.27626e+06	2.70056e+06	5.4799e+06	5.96531e+06	3.41661e+06
SIRT2	1.19345e+07	1.18344e+07	1.65915e+07	2.43813e+07	2.08895e+07	1.95961e+07
STXBP2	8.13051e+07	7.05208e+07	8.80794e+07	7.52132e+07	6.04795e+07	6.20383e+07
PEX12	1.82395e+06	1.87133e+06	2.67078e+06	3.1964e+06	4.46907e+06	1.91223e+06
PPWD1	2.34282e+07	2.12233e+07	2.06069e+07	1.79335e+07	1.28815e+07	1.58757e+07
PTPN12	257340	246320			342734
PSMD1	1.94894e+08	1.8617e+08	2.02516e+08	1.99412e+08	1.71191e+08	1.72128e+08
QRICH1	2.30383e+07	1.9381e+07	2.09769e+07	3.67718e+07	5.08451e+07	5.42332e+07
RAMAC	1.74484e+06	4.01381e+06	2.7126e+06	3.04041e+06	2.67652e+06	3.39101e+06
RPA3	5.38461e+07	5.20875e+07	5.15887e+07	7.986e+07	7.64171e+07	8.82693e+07
RNF149	241325	224024	233206
RNF214	7.28033e+06	6.68804e+06	5.50741e+06	8.47516e+06	5.71367e+06	9.11908e+06
SLC25A51		129124		400328	623312	823314
SNRPB	1.97575e+08	1.79338e+08	1.66173e+08	1.68706e+08	1.60335e+08	1.61645e+08
SLC35B2	1.9518e+07	2.48609e+07	2.5821e+07	1.91266e+07	2.52308e+07	2.25104e+07
SETD1A	1.11609e+08	1.07509e+08	1.28262e+08	7.10894e+07	9.46542e+07	9.78107e+07
SCAF11	2.6453e+07	2.25189e+07	2.52e+07	1.36951e+07	2.18247e+07	1.1597e+07
SCAP	1.32687e+06	1.23837e+06	1.64888e+06
MAU2	5.34659e+06	3.10236e+06	4.34749e+06	1.89369e+06	3.74802e+06	1.04638e+06
SF3A3	1.51508e+08	1.54268e+08	1.47879e+08	1.27816e+08	1.17031e+08	1.3016e+08
SF3B3	2.668e+08	2.38739e+08	2.47494e+08	2.31632e+08	2.43972e+08	2.37781e+08
MYH14	1.74625e+08	1.71535e+08	2.04682e+08	1.76329e+08	1.53654e+08	1.48992e+08
NDOR1	2.11754e+06	1.61579e+06	2.34053e+06	1.05778e+07	6.74625e+06	5.04463e+06
NF1	1.00462e+07	7.18272e+06	8.35408e+06	3.21779e+07	2.7888e+07	7.3215e+06
NIPBL	5.27372e+06	4.27995e+06	5.40108e+06	9.22037e+06	9.32494e+06	1.01783e+07
NFE2L1	132295	142653	139268	142774
NMD3	2.30682e+07	2.46878e+07	2.68865e+07	3.6853e+07	2.71053e+07	2.39953e+07
EMG1	3.27918e+07	3.62295e+07	2.92204e+07	3.05505e+07	2.82569e+07	2.83582e+07
NMRAL1	5.95019e+07	5.469e+07	6.18638e+07	3.24269e+07	2.99166e+07	3.43919e+07
OGDH	3.1414e+08	3.00475e+08	3.06374e+08	4.20291e+08	4.33995e+08	4.21671e+08
OPA3	2.77296e+06	1.88016e+06	2.3592e+06	1.52468e+06	1.84989e+06	3.11503e+06
POLDIP2	7.75045e+07	8.1962e+07	7.70003e+07	5.79426e+07	5.98509e+07	5.75513e+07
PHLPP1
PA2G4	6.08952e+08	5.96763e+08	5.82479e+08	4.62084e+08	4.42999e+08	4.15116e+08
PDZD11	2.92154e+06	3.8897e+06	3.75462e+06	2.06782e+06	1.85385e+06	1.87063e+06
PDZD8	1.08704e+06	999346	1.34395e+06	1.02453e+06	603956	302107
PFKP	7.72647e+07	5.23549e+07	5.15985e+07	7.02181e+07	7.35484e+07	6.52078e+07
PDXP	1.11012e+07	1.17878e+07	1.14943e+07	7.9141e+06	7.19676e+06	8.12466e+06
PSMA7	1.51162e+08	1.40529e+08	1.36952e+08	9.78504e+07	1.03526e+08	1.15266e+08
RPL9	1.54415e+08	1.78481e+08	1.90966e+08	1.90983e+08	1.2312e+08	1.15137e+08
RPL8	3.78892e+08	4.49393e+08	4.19906e+08	4.29148e+08	3.43065e+08	3.60313e+08
RPLP2	2.44124e+07	2.29269e+07	2.87916e+07	2.29367e+08	1.80138e+08	2.21317e+08
MRPL49	4.15121e+07	3.97895e+07	4.67872e+07	3.94562e+07	4.77333e+07	5.03498e+07
SLC35B1					1.51586e+06
SLC12A4	6.2548e+06	6.21746e+06	7.01781e+06	1.07669e+07	7.03035e+06	9.46277e+06
SNRPC	1.78599e+07	1.60895e+07	1.78233e+07	3.56026e+07	3.5354e+07	3.88569e+07
SARNP	4.02975e+07	3.59804e+07	3.84142e+07	4.60587e+07	4.56936e+07	5.09311e+07
SEC13	9.55265e+07	1.04868e+08	1.18869e+08	8.55175e+07	6.36325e+07	5.11113e+07
GM2A	2.35261e+07	1.84428e+07	2.55101e+07	3.87014e+07	5.16087e+07	5.80847e+07
SCAMP3	2.64251e+07	2.64917e+07	3.05953e+07	1.77858e+07	1.69132e+07	1.44085e+07
SDAD1	4.82047e+07	5.33276e+07	4.1663e+07	3.43694e+07	3.98765e+07	3.26862e+07
SDCBP2	131075	220977	543264		917330	583499
SEPTIN11	1.40386e+08	1.29026e+08	1.26258e+08	7.46625e+07	9.50339e+07	9.44158e+07
SENP3	1.25783e+07	9.05416e+06	9.62343e+06	1.10745e+07	1.42639e+07	1.09016e+07
SNX15	2.21193e+06	1.18527e+06	1.34852e+06	2.59366e+06	2.93801e+06	3.22521e+06
SPDL1	9.77117e+06	9.99576e+06	1.11783e+07	1.24882e+07	1.24713e+07	5.11545e+06
SLIT2					1.19229e+06	1.11644e+06
SYNGR2	8.33653e+07	7.17005e+07	6.67371e+07	5.98588e+07	6.21539e+07	5.40028e+07
SERPINB8	299649	426327	443749		330555	5.94242e+06
NANS	1.71899e+08	1.57043e+08	1.68749e+08	1.4782e+08	1.55955e+08	1.84367e+08
SMARCA5	2.04604e+08	2.00987e+08	1.90656e+08	1.81708e+08	2.2682e+08	1.97875e+08
GSR	4.5558e+08	4.841e+08	4.96097e+08	3.91963e+08	3.47525e+08	3.78245e+08
HACD3	1.16098e+08	1.34631e+08	1.40183e+08	1.47928e+08	1.90868e+08	1.92467e+08
GTPBP4	1.59789e+08	1.83319e+08	1.40916e+08	1.30844e+08	1.57691e+08	1.28286e+08
HIBCH	1.03187e+08	1.09634e+08	9.67596e+07	9.19115e+07	9.81072e+07	8.93061e+07
ALAS1	4.64077e+07	4.93682e+07	4.12242e+07	5.21726e+07	4.97092e+07	4.50805e+07
CPOX	5.94942e+07	5.06103e+07	4.30284e+07	2.87862e+07	2.639e+07	2.43331e+07
KNTC1	4.17137e+07	4.5232e+07	3.77488e+07	1.72797e+07	2.71299e+07	2.23438e+07
KLC1	8.17954e+07	7.6033e+07	8.9707e+07	1.07994e+08	1.045e+08	1.16039e+08
METTL15	1.33597e+06	846217	1.14903e+06	603800		947634
OGT	4.60396e+07	4.00544e+07	3.77326e+07	3.334e+07	2.58021e+07	2.64686e+07
PDE6D	1.19869e+06	1.08555e+06	862109	973313	1.86439e+06	858481
PAXBP1	6.30975e+06	7.16015e+06	7.26737e+06	2.3348e+07	2.02522e+07	2.12329e+07
PYCR3	5.28973e+07	5.36277e+07	5.89926e+07	3.06184e+07	3.49882e+07	4.38924e+07
PDCD6IP	1.83729e+08	1.88192e+08	2.17467e+08	2.52408e+08	2.56095e+08	2.42759e+08
PAK4	3.8133e+07	4.08904e+07	4.57709e+07	1.66752e+07	2.20301e+07	1.16046e+07
PATL1	3.87971e+06	5.07337e+06	4.61608e+06	1.96124e+06	7.75684e+06	1.32954e+06
PIK3C2A	1.58692e+07	9.99251e+06	1.21895e+07	1.53171e+07	8.07227e+06	1.29749e+07
PHF2	5.25684e+06	4.84804e+06	5.38542e+06	8.35083e+06	6.4669e+06	6.88864e+06
PCBD2	1.19063e+07	9.68152e+06	1.25274e+07	1.33361e+07	1.53062e+07	1.74132e+07
RPL35	5.83124e+07	6.63849e+07	5.45313e+07	2.43591e+08	1.94301e+08	2.1431e+08
RPL18A	2.72839e+08	3.05254e+08	2.56772e+08	2.43061e+08	2.12586e+08	1.72171e+08
POLR1H	281661	136755			366987
RPN2	2.30016e+08	2.48079e+08	2.43825e+08	2.70897e+08	2.79203e+08	2.77477e+08
MRPL37	1.22465e+08	1.13015e+08	1.0889e+08	1.14077e+08	1.25827e+08	1.24553e+08
MRPL9	3.25554e+07	3.14967e+07	2.71181e+07	5.22864e+07	5.56932e+07	6.00413e+07
RPAP1	1.54374e+06	1.24748e+06	1.61035e+06	4.92451e+07	5.28452e+07	4.59007e+07
POP4	4.41065e+07	4.2762e+07	3.84115e+07	5.26849e+07	5.69128e+07	5.26026e+07
SLC12A2	2.62843e+07	2.50309e+07	2.80927e+07	3.70965e+07	3.68182e+07	3.41879e+07
SECISBP2						230867
SCRIB	4.77208e+07	3.64235e+07	3.8384e+07	2.76307e+07	3.18738e+07	3.73175e+07
SAP30	3.00917e+06	1.22671e+06	1.57464e+06	315272		684200
SAFB	4.13603e+07	3.34217e+07	3.73098e+07	3.82169e+07	3.34011e+07	4.36451e+07
AHCYL2	2.26567e+06	6.19832e+06	2.94422e+06	8.67245e+06	7.95768e+06	6.38881e+06
SDE2	1.4516e+07	1.20696e+07	1.38434e+07	1.52737e+07	1.71473e+07	1.25077e+07
PSAT1	4.84743e+08	5.06711e+08	4.81071e+08	6.34694e+08	4.79411e+08	4.5547e+08
PHGDH	1.00719e+09	1.02234e+09	1.06057e+09	1.27958e+09	1.41841e+09	1.39552e+09
SDHB	8.83021e+07	7.16345e+07	6.3452e+07	1.20641e+08	1.34714e+08	1.42142e+08
SCO2	2.57234e+07	3.77384e+07	2.66077e+07	2.82673e+07	2.93216e+07	2.92502e+07
SPCS1	3.75059e+06	3.1004e+06	2.74166e+06	2.3478e+06	4.07948e+06	3.56935e+06
SND1	6.08802e+08	5.69204e+08	6.38558e+08	5.35135e+08	5.92303e+08	5.80921e+08
SOD2	4.27587e+07	3.68714e+07	4.04241e+07	7.1912e+07	7.76296e+07	8.13877e+07
SNX2	6.32215e+07	5.81623e+07	6.07954e+07	4.59004e+07	4.80707e+07	4.57989e+07
MTERF3	3.7095e+06	4.89798e+06	4.31148e+06	3.73551e+06	4.55436e+06	2.77833e+06
MTMR6	2.97387e+07	2.21653e+07	2.26579e+07	2.24e+07	1.50807e+07	1.59848e+07
NAMPT	2.32974e+08	2.46959e+08	2.66447e+08	2.26482e+08	1.51039e+08	1.45344e+08
MYO18A	3.00542e+07	3.37767e+07	3.43669e+07	3.25779e+07	3.43486e+07	3.47935e+07
MYL6B	3.97593e+06	3.27781e+06	3.30925e+06	1.97749e+06	5.79784e+06	3.77146e+06
NAA25	2.93298e+07	3.16668e+07	2.82882e+07	2.01298e+07	1.36986e+07	1.27351e+07
NOTCH2	4.48715e+06	4.07422e+06	1.81206e+06	603320	386789	575134
ZC3HC1	1.35113e+07	1.45464e+07	1.40729e+07	1.56993e+07	1.04945e+07	8.63583e+06
NFIC	1.63354e+07	1.31796e+07	1.44156e+07	6.7649e+06	5.90173e+06	6.10495e+06
NENF	2.57474e+07	1.71063e+07	2.68055e+07	3.33874e+07	3.20193e+07	3.8704e+07
NGRN	209491	186004	199867		204716	209644
NOP10	7.23251e+06	7.7977e+06	6.986e+06	3.62549e+06	6.96737e+06	7.49577e+06
NDUFS1	2.02819e+08	1.77391e+08	1.73378e+08	2.06435e+08	2.0575e+08	2.37641e+08
NOP56	2.53622e+08	2.75857e+08	2.24482e+08	2.86855e+08	3.31202e+08	2.78847e+08
NME7	5.59555e+06	3.78138e+06	4.81567e+06	5.93295e+06	8.71364e+06	6.29488e+06
SMPD4	2.9056e+07	2.74374e+07	2.50457e+07	2.14568e+07	2.96423e+07	2.39505e+07
NOC2L	3.70211e+07	3.67074e+07	3.37606e+07	2.99495e+07	3.03027e+07	2.61436e+07
NUP58	4.11326e+06	4.00506e+06	4.17001e+06	1.5314e+07	1.69865e+07	1.71391e+07
NUP35	2.14636e+07	2.14758e+07	2.02281e+07	2.42813e+07	2.5037e+07	2.30627e+07
PARL	1.56118e+07	1.30451e+07	1.19147e+07	8.42018e+06	1.02884e+07	1.15445e+07
PHLDA2	2.75719e+06	1.14582e+06	1.79574e+06	3.4538e+06	3.57937e+06	3.86636e+06
POMT1	1.57889e+06	1.67332e+06	1.04086e+06	230649	833216	811808
PFN1	8.68404e+08	9.10041e+08	1.00762e+09	7.49191e+08	6.42411e+08	6.5122e+08
RNF25	1.51565e+06	218967	911412	1.90639e+06	2.55516e+06	2.66435e+06
ROGDI	1.2446e+06	584120	671183	1.40011e+06	1.84513e+06	1.71161e+06
MRPL44	5.5517e+07	5.6466e+07	5.11241e+07	8.44194e+07	7.91793e+07	7.99232e+07
MRPL52	61017.7			6.48929e+06	7.43792e+06	6.40916e+06
RPP21	1.02049e+06	1.58141e+06	1.20295e+06	4.18409e+06	1.38892e+06	4.38423e+06
RRN3	489361	592793	758427	401140	350608
RWDD4	2.86454e+06	2.78135e+06	2.67393e+06	1.19405e+06	1.15273e+06	1.39173e+06
SLC22A18	4.23877e+06	4.05252e+06	5.03077e+06	2.80751e+06	4.39591e+06	2.23398e+06
SCARB1	3.33136e+07	4.22453e+07	3.72914e+07	4.41534e+07	4.0805e+07	3.49181e+07
SAMD1
SEC61G					1.6748e+06	1.82588e+06
SCAF4	4.23344e+06	2.73076e+06	3.67374e+06	1.95243e+06	2.41016e+06	2.17209e+06
SCAMP4	3.09793e+07	3.05461e+07	3.23111e+07	1.06581e+07	1.1848e+07	1.00221e+07
SDF2L1	2.18751e+07	2.26802e+07	2.78954e+07	2.86365e+07	2.59986e+07	3.73238e+07
SEPTIN9	1.45667e+08	1.29988e+08	1.36812e+08	9.771e+07	1.06449e+08	9.13606e+07
PGK1	1.57903e+09	1.39841e+09	1.49181e+09	1.61988e+09	1.43094e+09	1.40775e+09
PHF23	2.40305e+06	3.29791e+06	2.33866e+06	3.35523e+06	2.59242e+06	2.81833e+06
PNMA2
PSMC4	1.85594e+08	2.10011e+08	2.16315e+08	1.12352e+08	9.26705e+07	1.2234e+08
PIGU	5.20444e+06	6.42568e+06	5.73919e+06	6.10605e+06	9.17084e+06	5.32229e+06
PPM1A	4.24577e+07	5.18241e+07	6.06822e+07	3.81945e+07	4.34413e+07	4.61997e+07
PSTPIP2	675329	63409.9	631227	195515		539072
PSMB3	9.10022e+07	1.04145e+08	1.00633e+08	1.16362e+08	9.54623e+07	1.06953e+08
PPIL3	1.06894e+08	1.30485e+08	1.25059e+08	5.9236e+07	6.02253e+07	6.75219e+07
PTDSS2	8.16138e+06	9.22143e+06	2.44708e+06	3.80376e+06	4.27463e+06	1.09924e+07
PSMD4	8.57282e+07	7.87089e+07	9.08847e+07	7.74044e+07	7.22842e+07	8.3178e+07
PSMG3	3.02286e+07	3.19003e+07	2.969e+07	1.85105e+07	2.03981e+07	1.63795e+07
RBM26	4.25819e+07	4.23657e+07	4.62225e+07	4.33295e+07	3.71566e+07	3.9426e+07
RBMS1	501273	611998	115242	1.39909e+06		538556
RAP1B	1.16742e+07	1.34437e+07	1.60621e+07	1.77668e+07	1.94378e+07	1.73102e+07
RAP1A	7.28456e+07	6.25756e+07	7.238e+07	8.19584e+07	9.70439e+07	8.01991e+07
IK	7.77817e+07	1.40513e+08	1.46518e+08	1.41852e+08	1.26045e+08	1.47352e+08
RGL2	583521	510663	549988	903220	799079	325203
RPL32	1.35704e+08	1.38069e+08	1.40321e+08	9.59522e+07	8.60514e+07	9.8537e+07
POLR2G	9.80731e+06	1.25296e+07	1.13459e+07	1.02538e+07	1.02536e+07	6.95739e+06
RPS19	2.06775e+08	1.86198e+08	2.5111e+08	2.76717e+08	2.76421e+08	2.77385e+08
MRPS17	1.70248e+07	1.95874e+07	2.14908e+07	1.55676e+07	1.5544e+07	2.07488e+07
SLC23A2
MRPS16	4.58486e+07	4.02419e+07	4.16446e+07	3.0901e+07	3.13832e+07	2.94478e+07
SLC19A2	695214	850309	909338
RPUSD1	186334	213490	208415
MRPS7	4.82458e+07	5.13764e+07	4.56846e+07	4.71417e+07	4.11197e+07	4.12206e+07
MRPS10	9.15613e+06	8.41599e+06	7.54685e+06	9.14878e+06	9.38977e+06	9.3321e+06
SAT2	1.87495e+07	1.91863e+07	1.91713e+07	1.41279e+07	1.78558e+07	1.74213e+07
SEC61A1	9.13107e+07	1.02902e+08	9.80141e+07	1.15314e+08	1.41626e+08	1.22303e+08
OVOL2	241840	125081	174526
PNKD	9.75488e+06	7.78301e+06	1.01706e+07	8.74534e+06	1.02506e+07	1.12001e+07
PPOX	2.9957e+07	2.83341e+07	2.69389e+07	2.93778e+07	3.19911e+07	2.30882e+07
PPME1	5.40267e+07	4.91062e+07	5.29848e+07	5.32185e+07	4.5924e+07	4.72951e+07
PPIL2	1.54715e+07	9.13407e+06	7.6862e+06	5.40774e+06	4.61615e+06	6.36579e+06
QKI	6.97953e+06	6.09278e+06	7.52894e+06	3.07085e+06	3.69858e+06	4.39957e+06
RABL6	7.8132e+06	7.18149e+06	7.09885e+06	9.93231e+06	7.33669e+06	7.6391e+06
RCOR3	3.48694e+06	2.07694e+06	1.76688e+06	1.81204e+07	8.30929e+06	9.06012e+06
RAVER2	574359	280997	461659	267760
RCC1L	1.73247e+07	1.98086e+07	2.21251e+07	1.30496e+07	1.13937e+07	1.33199e+07
RABL2B	502601	2.44492e+06	524341	472142	559114
RBBP7	2.13437e+08	1.94972e+08	1.90645e+08	9.62967e+07	1.16971e+08	1.1189e+08
CHM	1.05115e+07	1.1015e+07	1.26947e+07	8.97161e+06	6.92671e+06	6.79256e+06
NRAS	2.79853e+06	2.50824e+06	2.64946e+06	2.64133e+06	2.94992e+06
RIOK3	1.13688e+07	1.34474e+07	1.80926e+07	1.17646e+07	6.61175e+06	6.14387e+06
REEP3	3.15086e+06	2.75185e+06	2.38284e+06	8.39023e+06	9.01958e+06	5.65772e+06
RAB11FIP5	1.14364e+06	913873	1.04893e+06	280652	160927	190024
RPL3	5.01511e+08	5.63909e+08	5.45993e+08	6.32134e+08	6.35663e+08	5.88333e+08
RPS16	4.74902e+08	4.67212e+08	3.80288e+08	3.42631e+08	3.80316e+08	2.84758e+08
STK11IP	2.14827e+06	2.95482e+06	3.41605e+06	4.92856e+06	3.31834e+06	2.87519e+06
SLC15A4	131562	75506.1	138382	649686	436725	574568
MRPS14	8.38409e+06	6.88941e+06	7.5244e+06	4.86908e+06	4.61181e+06	1.01239e+07
SLC39A1	340334	322066	339744	523868	297229	333877
SAC3D1	968107	1.19656e+06	890168		308320	370875
SLC1A4	1.20876e+06	1.93785e+06	1.74064e+06		1.26494e+06	3.03253e+06
SARDH
PDLIM1	2.05716e+07	1.62511e+07	2.21643e+07	3.72616e+07	3.46125e+07	4.27662e+07
PPP6R2	4.98083e+06	3.96098e+06	3.61264e+06	4.87851e+06	4.52808e+06	7.82521e+06
NUP210	3.27961e+08	3.04095e+08	3.06202e+08	3.67659e+08	3.96873e+08	3.48876e+08
ACP6	4.10589e+06	3.70321e+06	3.89338e+06	4.23704e+06	4.39448e+06	2.90365e+06
PLEC	8.78515e+08	8.22302e+08	9.32158e+08	6.2938e+08	6.35746e+08	6.80084e+08
PRAF2	7.89262e+06	7.55256e+06	9.23848e+06		6.14606e+06
PTCD2	5.10704e+06	3.8204e+06	3.00768e+06	808555	740258	1.47716e+06
PTGR1	7.36246e+07	8.72643e+07	7.38936e+07	6.81596e+07	5.18835e+07	4.22604e+07
PSME3	1.2173e+08	1.4018e+08	1.28778e+08	1.40137e+08	1.37873e+08	1.37478e+08
RCN1	1.73926e+08	1.36898e+08	1.67387e+08	1.93123e+08	2.03535e+08	2.45465e+08
RBMS2	332572	501313	497605
RBM6	8.74572e+06	7.44598e+06	6.17105e+06	3.85355e+06	4.61444e+06	2.98927e+06
RBBP9	1.47166e+07	1.3289e+07	1.24726e+07	9.50122e+06	1.02878e+07	8.59987e+06
RABGAP1L	5.50494e+06	5.69653e+06	813281	4.61539e+06	4.81778e+06	3.81443e+06
RAB13	4.41307e+07	3.85827e+07	3.27247e+07	3.4116e+07	3.85461e+07	4.1343e+07
KRAS	9.71612e+06	8.19453e+06	9.18692e+06	4.67329e+06	3.29422e+07	4.96999e+06
RAB2A	6.94228e+07	8.00906e+07	8.60215e+07	8.26248e+07	9.02919e+07	7.678e+07
RPAIN	7.45476e+06	6.22184e+06	6.12458e+06	4.65594e+06	3.71562e+06	4.41817e+06
RFFL	656596	505571	542259	293944	352270
RMDN3	3.84309e+07	4.22265e+07	4.3132e+07	4.91633e+07	4.57023e+07	3.96151e+07
RNF187	696761	680296	644188
POLR2L	1.73021e+06	1.0585e+06	907967	4.53373e+06	3.69444e+06	5.4832e+06
POLR2I	7.29756e+06	8.95942e+06	9.12083e+06	2.89586e+06	1.71189e+06	5.49748e+06
RPS11	2.68212e+08	2.89968e+08	2.64707e+08	2.47786e+08	2.67613e+08	2.63448e+08
RSPRY1
SLC22A5	1.56416e+07	1.90495e+07	1.67014e+07	1.19075e+07	1.02387e+07	1.01358e+07
SLC25A35	703091	530691	730757	375658	272802	341109
MRPS26	3.20197e+07	2.71317e+07	2.86071e+07	2.49712e+07	2.93254e+07	3.25846e+07
MRPS28	2.95846e+07	3.23031e+07	3.33954e+07	2.30255e+07	1.6721e+07	2.26644e+07
PDP1	2.53928e+07	1.44992e+07	1.1882e+07	2.38232e+07	2.07892e+07	2.2319e+07
PRUNE1	1.60956e+07	1.478e+07	1.38659e+07	6.75664e+06	9.68037e+06	5.87087e+06
PSD3	328795	409645	475909			246615
PRXL2A	4.84675e+06	3.66534e+06	3.20051e+06	229978	322452	210576
RAB8A	3.20979e+07	3.42882e+07	3.51352e+07	3.27451e+07	3.11008e+07	2.96402e+07
R3HDM2		2.49792e+06
RAB4A	4.29139e+07	3.53753e+07	4.36336e+07	2.99673e+07	3.39169e+07	2.88208e+07
ARHGAP6	4.15024e+06	3.89468e+06	2.8948e+06
ARHGAP8	1.39091e+06	1.03799e+06	1.32695e+06	306580	729198	283954
RPL24	1.92091e+08	2.04212e+08	1.52955e+08	2.39873e+08	2.51394e+08	1.98199e+08
RPL29				1.34569e+07	1.68803e+07	1.54321e+07
RRP1B	3.86853e+07	3.77513e+07	3.34874e+07	1.94845e+07	2.03672e+07	2.41194e+07
RPS17	1.45384e+08	1.63862e+08	1.82479e+08	1.6257e+08	1.50233e+08	1.87665e+08
RPS15	1.78579e+08	1.74362e+08	1.6594e+08	1.46849e+08	9.17258e+07	1.84718e+08
RPS3	7.96727e+08	8.12681e+08	7.68795e+08	6.23694e+08	6.32166e+08	5.50713e+08
SRRM1	5.35137e+06	4.51439e+06	6.51011e+06	7.57583e+06	7.47876e+06	7.20589e+06
U2SURP	1.05834e+08	7.69644e+07	7.27178e+07	5.85381e+07	5.88725e+07	6.25985e+07
SRRM2	2.28816e+07	2.08841e+07	2.49374e+07	4.94847e+07	4.56212e+07	5.14765e+07
SPRYD3	781409	1.73982e+06	1.80399e+06
SPRYD4	7.28309e+07	8.01526e+07	7.8632e+07	9.04228e+07	9.94474e+07	1.01303e+08
RPS26	3.88012e+07	4.03875e+07	5.00878e+07	2.43333e+07	4.22833e+07	3.68789e+07
SLC29A1	4.08985e+06	3.43365e+06	2.68359e+06	9.14162e+06	6.90945e+06	7.41559e+06
MED6	2.06383e+06	684738	1.79941e+06	1.53909e+06	651030
MICOS10	1.15674e+06	1.56712e+06	1.25563e+06	1.04953e+06	1.4634e+06	1.03415e+06
MTMR14	1.5598e+06	1.49185e+06	2.2003e+06	1.43578e+06	1.44523e+06	1.21894e+06
OGFOD3	3.43183e+06	3.8183e+06	4.43362e+06	2.396e+06	3.79389e+06	4.2677e+06
PALM	4.42087e+06	4.29976e+06	3.84889e+06	2.11401e+06	2.26101e+06	1.39408e+06
PAFAH1B3	1.14477e+08	1.03029e+08	1.18764e+08	8.87461e+07	8.54871e+07	9.80179e+07
PBX2	120201
THAP12	825301	460824	410021	1.1556e+06	157415	130283
PHACTR2
PGPEP1	149864		291507
PWWP2A	1.08744e+06		411121	1.67861e+06	937493
RABEP1	2.75426e+07	3.02553e+07	3.15732e+07	4.13361e+07	3.2543e+07	2.87721e+07
RAB11B	1.67095e+08	1.7652e+08	2.20606e+08	1.37967e+08	1.53778e+08	1.37429e+08
RABGAP1L	4.93551e+06	5.52359e+06	5.84041e+06	4.33782e+06	3.34904e+06	1.56067e+06
RSRC1	408245	384142		630658	664837	592648
GSTM2	190485	335820		3.08443e+06		156612
GRHL2	5.39176e+07	3.73742e+07	4.16372e+07	2.57221e+07	3.95268e+07	4.99943e+07
HMGN5	620954	259498	737273	9.05479e+06	6.31769e+06	7.50346e+06
HMOX2	4.82913e+07	4.77151e+07	5.05775e+07	2.87869e+07	2.11909e+07	3.56825e+07
HPF1	8.21474e+06	7.39812e+06	6.7619e+06	1.13223e+07	1.96261e+07	1.72719e+07
HILPDA	1.48154e+06	1.4049e+06	1.63862e+06	1.28978e+06		1.28983e+06
IAH1	3.39705e+07	4.01102e+07	3.58683e+07	3.82669e+07	2.62965e+07	3.36341e+07
HPS6	9.7299e+06	9.18138e+06	1.07502e+07	4.88334e+06	7.34383e+06	7.04115e+06
ICMT	3.15252e+06	2.99854e+06	1.99242e+06	2.28868e+06	2.56261e+06	2.4048e+06
IRAK1	4.50825e+06	4.26944e+06	5.67062e+06	1.7062e+06	1.48809e+06	1.59911e+06
KNL1	1.16218e+07	1.2407e+07	1.38814e+07	2.21798e+07	2.00013e+07	2.12055e+07
KIT				1.71868e+06	1.35704e+06	1.21595e+06
MTO1	4.97059e+06	3.57409e+06	4.56715e+06	4.08497e+07	3.43544e+07	3.20259e+07
NUP85	4.42361e+07	4.12542e+07	3.8084e+07	2.98489e+07	4.17265e+07	4.06784e+07
ODF2		103674	88978.1	529326
TENT4B	592433	690003	806419
PXN	8.04853e+06	7.43869e+06	7.78046e+06	3.74173e+06	2.94253e+06	3.8348e+06
P2RX4	3.62403e+06	3.3232e+06	4.4177e+06	3.80896e+06	3.95965e+06	3.11111e+06
PTGES2	9.47513e+07	9.64622e+07	8.32205e+07	1.01979e+08	1.09119e+08	1.03442e+08
PEX3	2.20116e+07	2.20118e+07	2.33643e+07	2.07912e+07	2.50137e+07	2.07272e+07
PEA15	4.38547e+07	4.41714e+07	4.89591e+07	4.44106e+07	3.75599e+07	6.32131e+07
PLPP3	775348	1.72249e+06	1.53133e+06	847399		1.0037e+06
PPP2CA	2.30074e+08	2.2711e+08	2.33941e+08	1.77312e+08	1.68699e+08	1.36859e+08
PLPBP	1.91979e+07	2.02688e+07	2.46005e+07	1.87141e+07	1.68636e+07	1.94613e+07
POGZ	2.33405e+07	2.32122e+07	2.15736e+07	1.37657e+07	1.54121e+07	1.65049e+07
PLD3	3.66922e+07	3.38316e+07	3.09031e+07	4.4366e+07	3.93038e+07	3.76055e+07
GRHPR	1.70506e+08	2.07896e+08	2.03265e+08	1.51218e+08	1.64644e+08	1.45213e+08
H1-0	2.86232e+07	2.32496e+07	1.56362e+07	5.24848e+07	6.58485e+07	5.15855e+07
KYAT3	2.61573e+07	4.71164e+07	4.07517e+07	2.48149e+07	1.97569e+07	2.1001e+07
PRPSAP1	1.01189e+07	1.10089e+07	1.06028e+07	8.77514e+06	7.91741e+06	3.48798e+06
LGALS3		378469	1.62619e+06			3.14901e+06
LAPTM4A	1.42572e+06	1.35482e+06	1.53313e+06
LYRM1	3.67488e+06	4.04099e+06	1.43013e+06			338332
MID1IP1	1.24619e+07	1.32721e+07	1.20845e+07	1.11548e+07	9.9878e+06	1.38572e+07
LUZP1	4.15107e+06	2.69365e+06	3.38485e+06	1.05755e+06	653053	1.51606e+06
MGLL	2.96535e+06	2.9581e+06	2.68933e+06	1.58159e+06	1.78815e+06	1.69551e+06
MICU1	1.17088e+07	1.07628e+07	1.14669e+07	4.66003e+06	4.36014e+06	4.49671e+06
MAP2K2	8.68909e+07	8.8165e+07	9.14323e+07	4.2952e+07	3.88581e+07	4.30833e+07
CDC42BPG	6.51991e+06	5.67563e+06	6.00105e+06	4.89255e+06	3.9094e+06	5.59234e+06
MTHFD2	6.17254e+07	7.9087e+07	7.20814e+07	6.54039e+07	5.00976e+07	7.36855e+07
SBF1	1.93197e+06	1.05025e+06	1.73468e+06	286022	1.24651e+06	1.03795e+06
MSMO1	4.4769e+06	1.58829e+06	3.06308e+06	4.0458e+06	2.46978e+06	1.89957e+06
NDUFB4	3.18669e+07	3.3155e+07	2.80143e+07	3.47752e+07	3.60725e+07	3.44466e+07
NUDT5	5.67354e+07	5.3912e+07	5.47824e+07	9.17918e+07	7.12857e+07	8.03171e+07
OGFRL1	175122	224942	366940
OTUD6B	1.6634e+07	1.53353e+07	1.83014e+07	1.5138e+07	1.13917e+07	1.61484e+07
OPTN	1.67816e+06	1.58216e+06	1.72732e+06	3.5488e+06	4.49787e+06	3.51194e+06
BCKDHA	6.66003e+07	6.21849e+07	6.12172e+07	6.0238e+07	6.28404e+07	6.58076e+07
PLA2G4A	999901	1.11387e+06	2.23e+06	862015	1.65814e+06	126125
PALS1	1.53854e+07	1.36047e+07	1.60954e+07	9.17314e+06	1.03245e+07	1.03706e+07
PBRM1	4.9199e+07	5.358e+07	4.80306e+07	3.21236e+07	4.45167e+07	4.08792e+07
PAN2	8.25876e+06	5.67586e+06	5.85488e+06	1.1453e+07	9.59065e+06	8.62833e+06
GSTK1	3.73928e+07	4.48567e+07	4.27418e+07	9.88569e+07	7.86648e+07	8.03088e+07
HTT	1.24112e+07	1.12061e+07	1.32749e+07	1.32467e+07	1.78338e+07	1.48346e+07
HSPB8	844765	163972	583727	7.13823e+06	551897	3.07991e+06
HSPBP1	3.09053e+07	2.99845e+07	3.03682e+07	2.36292e+07	1.46626e+07	1.95416e+07
HNRNPH1	5.4965e+08	4.98563e+08	5.04635e+08	5.52508e+08	5.42132e+08	5.30705e+08
HNRNPH2	6.95627e+07	6.6515e+07	6.83195e+07	9.11903e+07	9.01296e+07	1.0253e+08
IFT172	2.10836e+07	2.68348e+07	3.13577e+07	1.91418e+07	1.59928e+07	1.70236e+07
IGSF8	1.077e+07	1.00219e+07	9.91732e+06	1.1154e+07	1.24677e+07	1.03671e+07
IFT52	926851	802113	876807	263331		344572
IKBIP	3.11117e+07	2.54971e+07	2.47474e+07	3.35136e+07	2.80022e+07	3.48636e+07
ICA1L		329176	186546
ISCA2	2.65828e+07	3.55103e+07	3.37579e+07	2.84388e+07	2.5593e+07	2.53625e+07
IQGAP2	3.08917e+08	3.16705e+08	2.66569e+08	3.00642e+08	3.70159e+08	3.17085e+08
INO80	379118	410550	246194		429960	292358
IMP4	8.89877e+07	1.03937e+08	8.79134e+07	4.87417e+07	6.11396e+07	6.1223e+07
KHDC4	2.2664e+06	1.73393e+06	793814	2.34231e+06	1.16223e+06	353893
KCTD9	7.13486e+06	5.1995e+06	6.56259e+06	4.95457e+06	3.52386e+06	4.69345e+06
KIF22	4.68722e+06	3.70889e+06	3.73814e+06		233414
KIF1B	1.18794e+06	1.02268e+06	1.19281e+06	2.98686e+06		1.42386e+06
KLHL7
KAT6A	4.68956e+06	2.905e+06	3.73402e+06	3.18284e+06	3.60208e+06	5.05678e+06
MED7
PAAT	2.80843e+06	2.95627e+06	2.71172e+06		266197	3.49296e+06
NAGA	2.39283e+07	1.99353e+07	2.20525e+07	1.49113e+07	1.84566e+07	1.67918e+07
NSDHL	4.44872e+07	4.27377e+07	5.12684e+07	5.14052e+07	5.37771e+07	3.95425e+07
PARP9	1.07e+07	1.25994e+07	1.45231e+07	1.1871e+07	1.35218e+07	1.71976e+07
GATAD2A	9.22814e+06	7.366e+06	8.63102e+06	6.43729e+06	8.91121e+06	7.92064e+06
PPP4R3B	820909	778416	1.16282e+06	1.24649e+06	1.35407e+06	796380
PFDN5	4.405e+07	4.01518e+07	4.45578e+07	2.71743e+07	2.74984e+07	4.65624e+07
OXLD1	8.51562e+06	9.12182e+06	1.2236e+07	4.29944e+06	5.68094e+06	4.87073e+06
SRD5A3				2.27358e+06	1.20973e+06	1.34037e+06
METTL7A	3.18576e+07	2.51238e+07	2.53429e+07	2.76023e+07	3.56846e+07	2.6024e+07
MEIS1	173153	229492	256632	506545		476114
MOV10	4.77322e+07	4.59729e+07	4.68419e+07	4.2377e+07	4.78837e+07	4.05333e+07
MND1	217091	111803	137179
PBLD		271124	175436	400962	400227	395743
MVP	1.9343e+06	1.3837e+06	1.63781e+06	1.15798e+06	1.41389e+06	1.90518e+06
NKX3-1		239602	186851	1.06789e+06
MYO5C	3.66713e+07	4.1092e+07	3.64742e+07	1.3687e+07	1.48182e+07	1.54065e+07
NFU1	7.02454e+07	7.24032e+07	6.16659e+07	3.0349e+07	4.88578e+07	5.33533e+07
NDUFA12	3.54685e+07	2.40932e+07	2.03724e+07	4.11048e+07	3.79243e+07	4.21286e+07
PITX2						394260
NDUFB11	4.45188e+07	4.58756e+07	4.21573e+07	3.5645e+07	4.04267e+07	3.50071e+07
NUB1	4.29331e+06	6.56016e+06	6.64973e+06	8.08216e+06	8.97292e+06	1.01559e+07
NUCB2	1.05916e+08	1.24052e+08	1.30578e+08	1.74183e+08	2.11846e+08	2.4335e+08
OSTC	1.36146e+07	1.52031e+07	1.53422e+07	2.70015e+07	2.38675e+07	2.61623e+07
PML	9.0864e+06	7.74109e+06	8.98176e+06	1.23261e+07	1.16184e+07	1.02855e+07
PODXL	3.16141e+06	2.64259e+06	3.51429e+06	3.01789e+06	4.85804e+06	5.60389e+06
PMS2CL	239804	364422	409569	292219
AGPAT5	9.38626e+06	9.02897e+06	4.39667e+06	1.07079e+07	1.03848e+07	9.2169e+06
GRK6	1.3384e+06	1.32928e+06	469498	390767	1.06421e+06	243306
H3-2	997954	5.12005e+06	710329	9.10142e+07	8.35606e+07	8.40061e+07
GSK3B	3.25534e+07	2.96439e+07	2.7223e+07	2.45605e+07	2.37381e+07	2.28341e+07
H2AC6	262925	322062	223027		639682	2.82665e+06
HEATR5B	9.41802e+06	8.32065e+06	1.0053e+07	3.31842e+06	2.88301e+06	2.2742e+06
HSBP1	5.58882e+06	5.24651e+06	5.15244e+06	3.64999e+06	2.04888e+06
HNRNPM	8.78107e+08	8.18098e+08	8.49877e+08	7.83978e+08	7.24808e+08	8.0956e+08
HNRNPR	4.27025e+08	3.87111e+08	3.72442e+08	3.01542e+08	3.01938e+08	2.94178e+08
EIF5A	4.79797e+08	4.40415e+08	5.30225e+08	2.5927e+08	2.64854e+08	2.90346e+08
JAK1	931979		620759	393880		336069
KDM2A	1.75774e+07	2.06887e+07	1.84275e+07	3.776e+06	5.39949e+06	3.93422e+06
KANK2		84730.3
LEO1	1.92424e+07	1.60988e+07	1.60445e+07	9.34104e+06	1.07241e+07	1.23016e+07
ABCC4	2.31574e+08	2.28659e+08	2.13845e+08	2.68932e+08	3.43586e+08	2.88604e+08
CDC42BPA	2.6452e+07	2.98539e+07	3.19037e+07	2.11588e+07	2.27933e+07	2.15824e+07
DLST	1.66481e+08	1.61551e+08	1.60338e+08	2.35523e+08	2.40136e+08	2.59483e+08
NVL	5.99848e+07	5.16185e+07	5.54085e+07	4.39682e+07	5.37005e+07	3.95933e+07
PBX1	532866	512424	366981	512116	800964	357342
PBXIP1	5.93231e+06	821740	1.89334e+06	3.31142e+06	2.03178e+06	2.2734e+06
ENOPH1	7.43307e+07	8.31362e+07	8.75405e+07	4.43299e+07	4.63002e+07	4.32182e+07
CCDC88A	956811	166010	435748	1.35094e+06	471360	1.01478e+06
HBS1L	2.52495e+07	2.70586e+07	2.81934e+07	1.4382e+07	1.17105e+07	1.20735e+07
HSD17B10	2.36268e+08	2.54274e+08	2.54223e+08	4.03179e+08	4.58466e+08	4.80791e+08
KMT2B	175759	90343.1	148515
CSNK1G1	1.92615e+06	1.80345e+06	1.91979e+06	617019	2.51965e+06	310541
ZBTB33	898375	1.05752e+06	948342
GTSF1	396295	818428	823772	1.09929e+06		930755
MVK	1.57932e+07	1.56618e+07	1.76571e+07	1.89244e+07	1.90459e+07	1.34608e+07
HID1	3.96918e+07	3.76823e+07	3.7855e+07	3.00617e+07	4.56034e+07	3.0981e+07
MSRB2	5.45819e+06	5.22885e+06	6.20494e+06	5.4927e+06	7.6916e+06	1.04927e+07
MTX3	9.80385e+06	1.15272e+07	1.37448e+07	1.06212e+07	1.16794e+07	9.67041e+06
MTBP	934352	1.02875e+06	1.34066e+06	842865	1.1655e+06	768762
AMDHD2	1.06531e+07	1.19458e+07	1.28763e+07	3.97458e+06	6.93026e+06	4.76564e+06
NOL6	3.59721e+07	3.59434e+07	2.65319e+07	2.34612e+07	2.77251e+07	2.56218e+07
NTPCR	5.79693e+07	4.73921e+07	4.28271e+07	6.76811e+07	7.02532e+07	7.31867e+07
NTMT1	9.01998e+06	1.19677e+07	1.0268e+07	2.82504e+06	1.81003e+06	1.6242e+06
NUMBL	324852	284033	699965		988510	698279
NUDT9	2.15123e+07	2.40291e+07	1.9106e+07	1.53288e+07	1.22292e+07	1.66285e+07
NUDT6	2.51487e+06	2.16384e+06	1.80543e+06	1.58081e+06	2.15694e+06	1.45945e+06
OSTF1	1.67099e+07	1.6687e+07	1.95748e+07	4.46223e+06	9.83803e+06	7.33716e+06
PDHA1	2.70323e+08	2.50041e+08	2.67406e+08	3.75535e+08	3.77788e+08	3.90485e+08
PARP10	923990	1.42905e+06	1.44732e+06	909908	756164
PRCP	1.62025e+07	2.72386e+07	2.43824e+07	1.89499e+07	3.35629e+07	2.27981e+07
OXSM	2.30929e+07	2.14592e+07	2.73388e+07	2.22527e+07	1.85825e+07	2.77567e+07
PCGF1		74468.4		215451
PABPN1	6.09782e+07	6.03721e+07	6.61795e+07	5.14386e+07	4.28174e+07	5.46192e+07
OXR1	9.53045e+07	7.09765e+07	8.29657e+07	1.03564e+08	8.21539e+07	1.08861e+08
PGK2	578361	533845	488694	566511	666233	471508
VBP1	3.68428e+07	3.81371e+07	4.04715e+07	3.56862e+07	4.26137e+07	4.7503e+07
PGM2L1	636370	193973	120509	1.24978e+06
PELO	3.29015e+07	3.13484e+07	3.17556e+07	2.87528e+07	2.28996e+07	2.64322e+07
PRUNE2	7.38172e+07	7.7442e+07	9.60565e+07	1.04645e+08	8.10546e+07	8.34604e+07
HS1BP3	2.15994e+07	1.99835e+07	1.96031e+07	2.73961e+07	2.85568e+07	2.0122e+07
MGARP
HMG20B	1.24748e+06	734024	881425
EIF1AY	1.11582e+07	1.03936e+07	1.06206e+07	9.539e+06	7.57236e+06	8.08297e+06
EIF4H	5.15133e+07	6.08034e+07	6.04425e+07	5.42362e+07	4.99161e+07	5.71659e+07
INO80C
IPO13	1.35277e+07	1.16481e+07	1.07915e+07	7.45445e+06	9.72338e+06	7.92479e+06
JTB	2.44385e+06	2.83519e+06	3.16204e+06	4.34731e+06	4.57649e+06	3.10438e+06
KCTD3	1.70327e+06	2.06435e+06	2.283e+06	1.29765e+06	1.01891e+06
TK1	8.5781e+06	3.36103e+06	4.18865e+06	4.2107e+06	7.26059e+06	6.3256e+06
PRKD2	4.3439e+06	3.74766e+06	4.73964e+06	8.37122e+06	1.10381e+07	1.09018e+07
CSNK1G2
KCNAB2	5.48407e+06	4.78326e+06	5.04571e+06	1.84809e+06	1.17378e+06	1.86823e+06
LRPPRC	1.03362e+09	1.10761e+09	9.90756e+08	1.0023e+09	1.02691e+09	9.07911e+08
LIN7A	4.35297e+06	3.0055e+06	1.80771e+06	2.65379e+06	3.94119e+06	4.38396e+06
LIPA	1.95688e+07	2.40487e+07	2.38802e+07	2.15162e+07	1.38667e+07	2.95753e+07
MAP1B	2.1716e+08	2.19519e+08	2.58813e+08	2.82901e+08	1.83145e+08	1.92356e+08
MGST1	9.42411e+07	9.47847e+07	8.29203e+07	1.5718e+08	1.50773e+08	1.26861e+08
PGAM5	2.09722e+08	2.22086e+08	2.06825e+08	2.1606e+08	1.89183e+08	2.01499e+08
LMBRD2	1.96825e+07	1.82177e+07	2.17532e+07	3.30058e+07	2.69486e+07	2.43521e+07
MALT1	6.82406e+06	4.89324e+06	7.27223e+06	2.75799e+06	1.06622e+06	1.1695e+06
MAP3K20	1.06424e+06	1.29593e+06	1.04171e+06		384825
MED17	2.13198e+07	2.48726e+07	2.61297e+07	1.1669e+07	1.84166e+07	1.606e+07
MACO1	202916	161195	1.37297e+06	901121	578135	1.64589e+06
PPP1R9B	9.53065e+06	9.55953e+06	9.78626e+06	1.0037e+07	9.01143e+06	9.86935e+06
NDST1	9.86028e+07	8.03141e+07	6.88415e+07	8.32177e+07	1.07953e+08	1.1166e+08
NOP16	8.57123e+06	7.30015e+06	8.5439e+06	1.44912e+07	1.61143e+07	1.63312e+07
NQO1	1.44812e+08	1.43646e+08	1.48147e+08	3.40625e+08	2.301e+08	2.23397e+08
NME2P1	4.02194e+06	3.5078e+06	4.45544e+06	2.81829e+06	2.54112e+06	2.4051e+06
MCM8	9.82265e+06	1.23573e+07	1.28892e+07	2.28422e+07	1.89037e+07	2.41192e+07
MCTS1	6.32041e+07	6.99824e+07	6.88674e+07	7.53158e+07	8.86948e+07	7.87216e+07
MFF	3.54346e+06	2.99607e+06	2.91503e+06	4.19435e+06	5.58156e+06	4.26133e+06
NSFL1C	8.4797e+07	8.33466e+07	9.08824e+07	4.34291e+07	6.2111e+07	6.93319e+07
NSF	1.82941e+08	1.99056e+08	2.31137e+08	2.25441e+08	2.19448e+08	2.09818e+08
OS9	2.01308e+07	1.72998e+07	1.81794e+07	3.13821e+07	2.26626e+07	2.75304e+07
PCBP1	3.59217e+08	3.52564e+08	3.44516e+08	3.38481e+08	3.33896e+08	3.59578e+08
PABPC4	1.723e+08	1.98313e+08	2.13216e+08	1.51498e+08	1.49459e+08	1.80119e+08
SLC46A1	65654.4	93568.7	139243	636392	1.1213e+06	1.02823e+06
PCGF3				555685
PARVB	2.52923e+06	2.04368e+06	2.03171e+06	5.88544e+06	2.60547e+06	4.33314e+06
PIK3C2B	1.22215e+06	245440	291668	548429	446351	368998
KCTD12					1.5525e+06	547520
KCTD20	1.67183e+06	2.07084e+06	2.3629e+06	1.93894e+07	1.19008e+07	8.35587e+06
LAMA1	6.2743e+06	6.31953e+06	5.4292e+06		1.14511e+06	2.75818e+06
LSR	1.34826e+07	1.11441e+07	1.19613e+07	1.07465e+07	1.27447e+07	1.45393e+07
LONP1	6.18409e+08	6.3848e+08	5.40004e+08	8.28006e+08	8.00509e+08	7.5966e+08
METTL8	1.44178e+06	1.17278e+06	920974	273141	471885
MTR	8.43617e+06	6.81865e+06	9.70562e+06	7.20332e+06	6.43931e+06	6.41749e+06
MORC4
MPDU1	1.24798e+07	1.70729e+07	1.57054e+07	3.38487e+07	3.61354e+07	2.82085e+07
MRTFB	3.28508e+06	3.76743e+06	4.09184e+06	4.42071e+06	1.97855e+06	3.92205e+06
MPC1	2.75597e+06	3.23789e+06	2.81759e+06
MOCS2	1.07841e+06	1.24736e+06	2.31762e+06
MYORG	224620	127488	160417
MYO9B	3.33211e+06	1.83013e+06	3.29168e+06	611785	228032
MYO18B
NAA30	4.96629e+06	5.24728e+06	5.5791e+06	5.27701e+06	2.73209e+06	3.7411e+06
MYO1D	5.86918e+07	5.08807e+07	4.60862e+07	6.44315e+07	6.66071e+07	5.49559e+07
NCSTN	5.58415e+07	6.41499e+07	6.75151e+07	1.01998e+08	9.58195e+07	8.69221e+07
MXRA7	758216	1.11592e+06	2.08613e+06	1.60806e+06	4.38697e+06	3.80304e+06
NID1	3.20241e+06	2.0555e+06	2.03458e+06	3.55997e+06	3.69798e+06	3.82209e+06
NDFIP2	476058	385448	705373	589988
NDUFAF8	3.0896e+06	5.80189e+06	6.06879e+06	8.7616e+06	6.24101e+06	7.69346e+06
NMRK1	685741	1.09948e+06	942700			1.98614e+06
DBT	1.6117e+08	1.98929e+08	1.91439e+08	2.20348e+08	1.69696e+08	1.90129e+08
PCMTD1	2.48594e+06	2.20013e+06	1.64238e+06	3.68934e+06	2.91488e+06	3.13519e+06
PARD3	120676		72352.8
PHF14	8.46062e+06	5.95812e+06	4.92972e+06	7.16858e+06	6.02158e+06	7.11893e+06
GLG1	1.46901e+08	1.46201e+08	1.49106e+08	2.10279e+08	2.33874e+08	2.36012e+08
LRP8		156332	178014
MECP2	1.60728e+07	1.40316e+07	1.9216e+07	2.47531e+07	3.26747e+07	3.70652e+07
MAGEF1	108208	117786	126178	1.76749e+07	8.55426e+06	8.62704e+06
MED12	2.92716e+06	1.6458e+06	1.58529e+06	3.4036e+06	1.50313e+06	1.03595e+06
NOP14	2.43709e+07	2.72886e+07	2.25412e+07	1.71758e+07	1.70363e+07	1.2987e+07
MGAT4B	2.02109e+06	1.5145e+06	1.63597e+06	1.18792e+06		821076
MMAA	1.31605e+07	1.45305e+07	1.45251e+07	8.29565e+06	9.3293e+06	8.96695e+06
MSTO1	2.85586e+07	2.72576e+07	2.74092e+07	1.58493e+07	1.95492e+07	1.96386e+07
MVD	5.52058e+06	4.67439e+06	7.79979e+06	8.07057e+06	5.888e+06	5.76628e+06
PPP1R12B	724716	866238	1.24234e+06	6.52111e+06	6.95264e+06	7.31557e+06
NAA16	2.2342e+07	1.47144e+06	1.52112e+06	2.61306e+06	3.1176e+06	1.46081e+06
NAA20	4.61696e+06	4.57278e+06	4.71518e+06	1.00528e+07	6.46304e+06	6.31565e+06
MB	1.67703e+07	1.55576e+07	1.61008e+07	2.60911e+07	2.40694e+07	2.25837e+07
NLRX1	1.02034e+07	9.06089e+06	1.01851e+07	3.09128e+06	1.10569e+07	6.24988e+06
SLC9A3R2	3.49274e+07	3.88012e+07	3.8806e+07	2.90209e+07	2.22608e+07	2.62655e+07
NECTIN4	591364	582679	551331	676300	1.1061e+06	804541
NOMO1			569186	867063	1.74606e+06
NOL11	4.98135e+07	4.99398e+07	3.73595e+07	1.07373e+08	1.11382e+08	1.28322e+08
OAS1	1.26018e+06	1.79793e+06	1.75238e+06	1.4163e+06	1.44205e+06	370821
ORC5	2.75378e+07	2.92067e+07	3.85463e+07	3.26497e+07	2.96178e+07	2.65322e+07
SERBP1	4.62938e+07	5.65087e+07	5.92708e+07	8.45124e+07	9.64853e+07	1.1013e+08
PCF11	9.05716e+06	8.95456e+06	9.30093e+06	1.09321e+07	1.07319e+07	1.36282e+07
PIGB	275108	278626	414268	1.03577e+06	945657	861959
PPP1R21	4.32554e+06	4.93312e+06	4.88376e+06	8.20304e+06	4.40524e+06	4.9649e+06
CAMKK2	386382	1.59173e+06	529877
KNOP1	1.19948e+07	1.2221e+07	1.24004e+07	8.69612e+06	9.09313e+06	1.19478e+07
MBNL1	1.71084e+07	1.67197e+07	1.75426e+07	2.34787e+07	2.20403e+07	3.18942e+07
RNGTT	2.84564e+06	4.75917e+06	3.86119e+06	3.22604e+06	1.34161e+07	2.07362e+06
MAGT1	2.55319e+07	2.56464e+07	2.86911e+07	2.17141e+07	2.39085e+07	1.98178e+07
NDUFA4	9.12934e+07	6.44421e+07	5.81517e+07	9.60239e+07	9.53468e+07	8.91938e+07
NQO2	1.11857e+07	1.16062e+07	1.27355e+07	6.55521e+06	4.67286e+06	6.29903e+06
NOP58	1.5238e+08	1.60627e+08	1.40248e+08	1.62334e+08	1.9859e+08	1.50782e+08
NME1	1.23889e+09	1.20852e+09	1.19245e+09	1.226e+09	1.23673e+09	1.26791e+09
NDUFA5	4.33562e+07	5.13834e+07	4.48975e+07	7.47702e+07	6.92001e+07	6.43937e+07
NEIL2	5.52691e+06	3.80667e+06	2.66912e+06	8.46659e+06	1.10331e+07	6.72744e+06
LYPLA1	1.1286e+08	1.2445e+08	1.28135e+08	1.16262e+08	1.05173e+08	1.23015e+08
ME1	8.49099e+07	1.04849e+08	1.07047e+08	1.82994e+08	8.15442e+07	7.48714e+07
MAPKAPK3	2.60599e+07	2.95405e+07	2.51157e+07	1.41662e+07	1.33514e+07	9.71302e+06
MAPRE1	2.16067e+08	2.24819e+08	2.19981e+08	2.46239e+08	2.60511e+08	2.17309e+08
METAP1D	1.65742e+06	1.41037e+06	1.23573e+06	2.58356e+06	3.03583e+06	3.17894e+06
NEK7	3.94898e+07	3.76975e+07	4.19034e+07	2.50775e+07	2.14198e+07	2.03743e+07
NDUFA13	5.28891e+07	4.74265e+07	4.53862e+07	4.85408e+07	4.21544e+07	3.29192e+07
NT5C	6.88642e+06	6.13057e+06	5.85528e+06	2.91063e+06	4.46404e+06	6.22821e+06
MEX3A	220746				338978	271960
MAPK1IP1L	1.08363e+06	885722	1.02532e+06	2.04398e+06	2.00153e+06	2.5167e+06
MAP2K7	6.73132e+06	5.91232e+06	4.03212e+06	3.98428e+06	6.71019e+06	2.80591e+06
MSH6	2.12573e+07	2.38291e+07	2.40342e+07	2.14282e+07	1.56932e+07	1.68262e+07
TRIT1	1.91286e+06	1.81045e+06	1.20495e+06
MTCH2	2.25065e+08	2.38448e+08	2.22296e+08	3.69273e+08	4.16499e+08	3.9609e+08
NCR3LG1	104256	82684.8
NUDT18	5.77719e+06	6.37089e+06	7.14475e+06	267032	659212
NUDCD3	3.50775e+06	2.1475e+06	4.51808e+06	4.48679e+06	6.06299e+06	4.72225e+06
DLAT	1.74632e+08	1.65805e+08	1.80636e+08	2.9589e+08	3.65459e+08	3.86413e+08
YOD1	5.15843e+06	6.00477e+06	5.3192e+06	5.67757e+06	3.62542e+06	3.26265e+06
PALD1		359020	205163	636475	533566	650813
PLA2G4F	279313	392492	395110	464034	563798	653428
PANK3	791084	680682	660057		461768
PDCD2	1.1954e+06	1.45986e+06	1.81797e+06
TP53I11	3.34531e+06	2.208e+06	3.16823e+06	2.43603e+06	8.48148e+06	5.41633e+06
PARN	1.13201e+08	1.13338e+08	1.33978e+08	1.51704e+08	1.47305e+08	1.8526e+08
PDLIM2	1.12143e+06	914888	1.16336e+06		673529	416686
MSI2	1.38768e+07	1.55425e+07	1.54383e+07	1.71815e+07	1.79583e+07	2.30882e+07
MTAP	5.89123e+07	6.21858e+07	5.20469e+07	3.21765e+07	3.2136e+07	3.37117e+07
CYB5R3	7.04776e+07	7.07862e+07	8.4286e+07	8.22341e+07	9.59565e+07	1.00628e+08
NAT14	966627	859992	1.02231e+06		1.24248e+06	1.36638e+06
NAA35	1.19963e+07	1.19769e+07	1.16516e+07	9.58631e+06	8.61505e+06	8.79733e+06
MYO19	2.39887e+06	2.15625e+06	3.19947e+06	337936	1.25028e+06	758636
NKRF	8.68799e+07	8.22646e+07	8.80297e+07	5.58762e+07	5.10643e+07	5.49194e+07
SNU13	4.74001e+07	3.82196e+07	3.86805e+07	7.93853e+07	9.4402e+07	1.10561e+08
NLN	8.64694e+07	8.64935e+07	8.39681e+07	1.08902e+08	1.10255e+08	1.12797e+08
NAXE	9.65325e+07	9.61521e+07	8.70508e+07	1.02763e+08	7.13607e+07	8.89237e+07
NEURL4	500953	404689	554789	228429	677660	800617
NOSIP	4.66939e+06	6.00248e+06	4.85755e+06	4.16054e+06	4.3606e+06	4.07687e+06
NDUFAF5	8.4221e+06	7.33479e+06	6.80643e+06	8.09477e+06	8.96897e+06	7.41493e+06
NDUFAF6	2.43976e+06	1.94702e+06	1.74075e+06	5.72491e+06	7.80803e+06	2.42717e+06
NFIX	4.63724e+07	3.40439e+07	3.51094e+07	2.64331e+07	3.55783e+07	3.29614e+07
NOVA2	334488	453174	372195	1.72058e+06	805541	964046
MT-ND4	1.68084e+07	2.08441e+07	2.04756e+07	2.10015e+07	1.76379e+07	3.12996e+07
NUP107	5.88398e+07	5.03288e+07	4.94318e+07	6.21965e+07	6.52932e+07	7.33402e+07
NUBP2	1.10938e+07	1.26755e+07	1.23027e+07	1.64355e+06		1.35262e+06
NT5DC3	7.72113e+06	1.59757e+07	1.07976e+07	7.72782e+06	5.82449e+06	1.04763e+07
NDUFA4L2	731083
OSCP1	425330	421457	1.53662e+06	2.00697e+06	1.39796e+06	1.42595e+06
OGFOD1	1.42315e+07	1.51529e+07	1.43484e+07	6.98931e+06	1.68049e+07	4.30446e+06
LPCAT2		266322	189809
PARP2	9.00785e+06	7.64416e+06	9.45506e+06	5.15649e+06	6.51179e+06	3.52383e+06
PDCL3	3.86185e+07	4.10628e+07	3.74705e+07	2.54618e+07	2.32573e+07	2.59055e+07
OXSR1	3.45281e+07	4.68738e+07	4.32676e+07	3.47012e+07	3.73106e+07	3.39025e+07
PDIA4	4.01102e+08	3.92466e+08	4.08476e+08	5.12264e+08	7.7459e+08	7.05216e+08
PHLDB2
PDP2	437683	750594	712512		370730
PPT2	316544	142144	291149
PPP1CA	1.47137e+07	1.88747e+07	1.31452e+07	1.30906e+07	1.56011e+07	1.34291e+07
RPL27A	2.86942e+08	2.87001e+08	3.10121e+08	2.2638e+08	2.23911e+08	2.26516e+08
RPL22	545565	191502	635396	179232	204577
STX17	3.52812e+06	1.1556e+06	3.55658e+06	3.31216e+06	3.4073e+06	3.4658e+06
STX18	2.48703e+07	2.06256e+07	2.70679e+07	3.41969e+07	3.13379e+07	2.83114e+07
STIL		1.11799e+06
STAT6			1.09093e+06	1.26091e+06	1.73843e+06
MAGOH	7.34976e+07	6.86852e+07	6.52548e+07	6.43629e+07	5.55826e+07	5.14043e+07
MELK		81320.9	75295.2	286035	455182	413287
MLPH	4.15556e+06	4.28789e+06	4.39817e+06	4.90764e+06	7.26279e+06	9.13785e+06
MED23	1.84348e+07	1.40453e+07	1.64043e+07	1.15341e+07	1.50894e+07	1.06113e+07
MOB3A	4.8119e+06	2.9896e+06	2.62606e+06	1.54743e+06	1.45865e+06	1.84586e+06
RANGRF
NADK2	1.36275e+08	1.32863e+08	1.37295e+08	1.5391e+08	1.44869e+08	1.60086e+08
N4BP2
MYADM	1.47428e+07	1.17214e+07	1.48227e+07	1.82701e+07	1.70782e+07	1.4873e+07
NPC1	1.02595e+08	1.09649e+08	1.10358e+08	1.51612e+08	1.03136e+08	8.65419e+07
RASAL2	208430	241445	225191
NDFIP1	258324	1.19783e+06	310395			764056
NEO1	9.06941e+06	1.04359e+07	1.35713e+07	5.09397e+06	6.05297e+06	4.15821e+06
NOVA1
NELFB	3.35493e+07	2.96217e+07	2.65031e+07	1.76801e+07	1.75998e+07	1.92871e+07
ZCCHC17	2.30552e+06	1.07473e+06	2.04574e+06		534559	1.1362e+06
CTSA	5.58027e+06	6.42477e+06	1.03884e+07	6.46926e+06	8.74128e+06	6.23058e+06
NUBP1	2.56961e+07	3.1407e+07	2.88717e+07	3.46906e+07	1.15953e+07	2.45827e+07
OGA	5.33739e+07	4.19311e+07	4.7959e+07	4.88588e+07	6.17355e+07	5.96501e+07
OTUD7B	3.2425e+06	3.75086e+06	3.65269e+06	3.82707e+06	3.99049e+06	3.57519e+06
PARVA	2.3018e+07	1.89721e+07	2.90596e+07	1.1674e+07	9.13955e+06	2.18e+06
PCDH1
PDPK1	1.71416e+07	1.74241e+07	1.53462e+07	1.40715e+07	1.32875e+07	9.90026e+06
PAFAH2	4.04199e+06	4.98813e+06	4.44942e+06	4.38484e+06	3.07759e+06	6.26608e+06
PLPP1	2.30085e+07	3.38896e+07	3.38226e+07	1.32079e+07	1.88484e+07	1.51085e+07
PPP1CB	4.57015e+07	4.76361e+07	4.684e+07	2.77471e+07	1.78432e+07	2.33838e+07
PSMC2	2.34501e+08	2.61014e+08	2.96317e+08	2.10261e+08	1.95549e+08	1.90659e+08
TP53RK	1.69324e+07	1.83103e+07	1.83449e+07	2.37413e+07	2.10444e+07	2.09053e+07
PPM1L	9.94125e+06	7.70271e+06	7.7834e+06	6.7819e+06	8.37514e+06	7.06013e+06
PLS1	6.13164e+06	5.26629e+06	4.11858e+06	8.11737e+06	1.14351e+07	1.05065e+07
PLA2G2A	1.92491e+06	1.49997e+06	1.279e+06	1.9725e+06	2.65292e+06	2.08376e+06
PLOD2	1.19657e+06	784816	866069	1.84769e+06	1.20477e+06	1.29887e+06
PIN1	3.5616e+07	3.41553e+07	3.95959e+07	2.74099e+07	1.93122e+07	2.49411e+07
NPEPPS	3.35143e+08	3.85253e+08	3.91509e+08	3.57333e+08	3.50167e+08	3.34617e+08
PPID	7.98006e+07	7.12873e+07	8.31469e+07	7.50714e+07	7.34492e+07	7.26567e+07
PPM1B	7.55749e+06	9.69693e+06	7.1861e+06	3.81594e+06	9.83318e+06	4.91108e+06
PPIC	2.99842e+06	4.01732e+06	1.75727e+06	1.83587e+06	2.46587e+06	2.2134e+06
PTPN18	369567	271334	364532	428786	213187
PTPMT1	1.29554e+07	1.12291e+07	9.64248e+06	1.31133e+07	1.66419e+07	1.51972e+07
ZADH2	8.70419e+06	6.90333e+06	8.23259e+06	1.2154e+07	1.66558e+07	1.49541e+07
PSME1	1.15752e+08	1.00105e+08	1.01072e+08	1.54739e+08	1.70874e+08	1.57966e+08
RBM25	6.98932e+07	7.04246e+07	7.15446e+07	5.0083e+07	5.04678e+07	4.47864e+07
RAB5B	1.54761e+07	2.25897e+07	2.69519e+07	2.46584e+07	2.78008e+07	1.48114e+07
RBM47	6.01401e+07	5.98555e+07	5.43753e+07	3.90736e+07	3.52749e+07	3.41265e+07
RCOR1	1.86281e+07	1.53249e+07	1.47434e+07	1.34751e+07	1.38158e+07	1.49878e+07
RABEPK	4.0879e+06	6.05947e+06	5.38966e+06	5.17338e+06	3.03998e+06	5.07321e+06
RASA1	1.00842e+07	9.80402e+06	9.44004e+06	2.60467e+06	6.76279e+06	4.49574e+06
RILPL1	8.52304e+06	8.0625e+06	9.79565e+06	1.05396e+07	1.02501e+07	9.70835e+06
REPIN1	5.79336e+06	3.59407e+06	3.1156e+06	3.07969e+06	3.95518e+06	4.56676e+06
RMND1	4.18529e+06	4.22817e+06	3.45086e+06	7.37273e+06	1.34684e+07	5.05609e+06
ROCK2	4.04427e+07	4.13809e+07	3.98004e+07	1.99772e+07	2.13588e+07	2.27943e+07
RNF126	6.65258e+06	5.3486e+06	5.96358e+06	3.04662e+06	1.48227e+06	3.64168e+06
RNF13	2.12481e+06	4.10598e+06	3.50978e+06	1.53623e+07	1.08675e+07	1.04088e+07
MRPL16	1.97852e+07	2.12769e+07	1.71455e+07	1.26244e+07	1.68447e+07	1.14216e+07
RREB1	2.15878e+07	1.32679e+07	1.81363e+07	1.88696e+07	2.28544e+07	2.20741e+07
NAGK	3.93175e+07	5.21618e+07	4.50636e+07	2.61657e+07	2.8111e+07	2.24405e+07
NCBP2	9.79846e+06	7.91623e+06	5.59529e+06	7.79135e+06	7.83689e+06	9.36375e+06
NAAA	2.84626e+07	2.913e+07	3.06624e+07	1.68921e+07	2.12054e+07	1.70216e+07
MYL1
MYO1C	3.99959e+08	3.96132e+08	3.86148e+08	3.57078e+08	4.08378e+08	4.29713e+08
NACAD	561369	703045	595961	1.3708e+07	9.14732e+06	1.45017e+07
NDRG4
NSD2	642393	741245	647306	1.57375e+06	931567	1.02136e+06
NUBPL	7.12916e+06	6.22614e+06	5.8809e+06	5.42511e+06	8.61218e+06	5.99461e+06
PDPR	3.73231e+07	4.16178e+07	3.34745e+07	8.71779e+06	1.13668e+07	3.24799e+07
DDO	4.11386e+06	384914	3.92135e+06	3.19613e+06	4.02167e+06	3.62738e+06
POT1	208917	217434	146592	601751		572096
DHX38	3.61406e+07	3.80304e+07	3.57976e+07	2.61075e+07	2.84804e+07	2.57668e+07
PRIMPOL
PTBP3	1.12587e+07	2.12249e+07	1.11684e+07	1.56457e+07	1.17823e+07	9.97239e+06
PRXL2B	7.49269e+06	4.85665e+06	5.63216e+06	433612	5.76819e+06	744821
RBM34	9.02383e+07	1.02144e+08	7.36547e+07	9.1609e+07	9.95396e+07	5.21698e+07
TP53I3	5.61741e+06	9.93188e+06	9.11134e+06	6.95197e+06	7.56748e+06	5.65861e+06
RABEP2	2.6364e+06	3.67554e+06	2.79744e+06	926776	815384	4.33388e+06
RBL2	5.50956e+06	5.09209e+06	5.00373e+06	6.64803e+06	5.9859e+06	5.6798e+06
HRAS	2.60598e+07	2.81556e+07	2.64353e+07	3.42019e+07	2.40272e+07	2.12423e+07
RBM19	2.36353e+06	2.48871e+06	2.23927e+06	3.31589e+06	2.64e+06	3.02983e+06
RAB20	5.89025e+06	5.31423e+06	4.80814e+06	5.06333e+06	4.81148e+06	6.33659e+06
RRM2	1.83603e+07	1.35042e+07	1.23628e+07	1.01662e+07	1.56558e+07	1.55932e+07
KLK2	1.98471e+06	2.92536e+06	3.68398e+06		633315	1.77275e+06
LETM1	2.02491e+08	2.17089e+08	2.01769e+08	1.68041e+08	1.79378e+08	1.51286e+08
LRRC42			173643		354978	357202
LMNB1	4.70862e+08	3.78112e+08	3.80922e+08	4.5665e+08	5.40858e+08	5.8398e+08
MGST2	1.81091e+07	1.7156e+07	1.79626e+07	1.93624e+07	1.90909e+07	1.78814e+07
OMA1	1.60682e+07	1.70437e+07	1.55913e+07	8.68025e+06	6.3506e+06	4.34528e+06
PARP4	947550	1.01275e+06	1.02325e+06
PCBP3	2.06551e+07	2.04444e+07	2.59341e+07	1.98771e+07	2.09854e+07	2.12663e+07
PDCD2L	7.53032e+06	1.12449e+07	1.20129e+07	2.0827e+06	5.54148e+06	4.56503e+06
PKP3	8.49695e+07	6.98994e+07	7.30943e+07	5.63876e+07	6.25771e+07	5.65055e+07
PPIF	1.3308e+08	1.36309e+08	1.25234e+08	8.3698e+07	7.19771e+07	1.04775e+08
PSMB5	9.34267e+07	1.01515e+08	9.95685e+07	9.31553e+07	1.10645e+08	8.0244e+07
ADSS1	1.03925e+06	750434	998807
PTCD1	3.67241e+06	4.84023e+06	4.47437e+06	2.24778e+07	1.55076e+07	8.81984e+06
PSD4	218566	194634	377375
QSER1	54986.7		37848.1	498692
PYROXD1	436229	380411	479824	1.21814e+06	1.09533e+06
RAD17	2.33159e+06	1.83102e+06	2.08756e+06	1.29503e+06	934376	1.16082e+06
RAB18	4.71518e+07	6.03638e+07	6.45598e+07	6.04131e+07	5.00011e+07	5.05722e+07
RALB	2.61698e+07	2.91088e+07	3.08916e+07	3.86825e+07	4.93684e+07	4.14188e+07
RHOC	339763			794229	678438
REEP6	3.48144e+07	3.77623e+07	3.95078e+07	2.35238e+07	2.18374e+07	1.78837e+07
ARHGAP5	3.80155e+06	3.30912e+06	3.54566e+06	1.40384e+07	2.95727e+06	1.74669e+06
UPF2	1.27657e+07	1.66583e+07	1.50176e+07	1.67156e+07	1.03722e+07	7.42121e+06
MMACHC	719483	707450	591936	1.38936e+06		1.6089e+06
MLH3	598723	857222	673307	2.37741e+06	3.10871e+06	2.52399e+06
APOO	4.67763e+07	3.02196e+07	4.06485e+07	3.03805e+07	3.69459e+07	3.99711e+07
MAP2K4	1.40341e+07	1.33693e+07	1.58068e+07	1.07568e+07	1.04616e+07	8.96357e+06
SLC25A3	5.34541e+08	5.54109e+08	5.27563e+08	5.38325e+08	6.17995e+08	4.95876e+08
MRM1	1.32019e+06	1.80713e+06	1.0709e+06	624000	702140	1.22266e+06
FAM114A1	1.74428e+07	1.66065e+07	2.67405e+07	1.98578e+07	2.23267e+07	2.6827e+07
ATIC	4.31985e+08	4.73798e+08	4.37383e+08	4.61243e+08	3.9724e+08	4.16705e+08
PAPOLA	3.78714e+07	2.73928e+07	2.76444e+07	2.69943e+07	2.19824e+07	1.72141e+07
PAPOLB	930029	850918	1.11187e+06
PAXIP1	1.51269e+06	959072	490466		725208	813485
PGRMC2	4.96623e+07	5.53994e+07	5.99349e+07	4.79222e+07	4.7297e+07	4.50292e+07
NAPRT	9.04792e+07	9.41562e+07	9.63825e+07	6.75934e+07	5.88547e+07	5.37078e+07
POMGNT2	2.23778e+06	1.32183e+06	1.75905e+06	4.81517e+06	3.87971e+06	7.0969e+06
PLPP6	1.21699e+07	1.77252e+07	2.08131e+07	8.47033e+06	9.18944e+06	5.3966e+06
PPP1R14B	6.46789e+06	1.00926e+07	9.52372e+06	2.50148e+07	1.30472e+07	2.75089e+07
PPP1R10	1.80787e+07	1.76792e+07	1.60076e+07	1.32311e+07	9.9172e+06	1.01704e+07
PRSS8	3.1282e+06	5.58554e+06	5.50233e+06	666772	3.02086e+06	2.95848e+06
PTPN9	2.11933e+06	1.82147e+06	1.64048e+06		183071
PTPA	1.06802e+08	1.1345e+08	1.18945e+08	9.98444e+07	1.32968e+08	9.42319e+07
PTPRJ	9.97898e+06	1.28912e+06	1.43026e+06	1.84153e+06	2.07989e+06	1.0775e+06
RFX1	9.46026e+06	9.58413e+06	8.30146e+06	8.64791e+06	8.23522e+06	6.87386e+06
RPL21	8.07792e+07	7.43539e+07	7.37831e+07	3.6452e+07	4.16663e+07	3.9387e+07
RO60	1.59189e+08	1.72306e+08	1.46958e+08	1.51734e+08	1.43299e+08	1.26139e+08
RNASEH2C	5.99893e+06	3.59923e+06	2.78874e+06	887848	971422	912056
MRPL20	1.64894e+07	1.11144e+07	1.10427e+07	1.35431e+07	1.77255e+07	1.71938e+07
RNASEL	191186	63017.7	404035	1.84839e+06	1.38968e+06	1.61381e+06
MRPL41	2.44229e+07	2.39365e+07	2.40774e+07	2.18026e+07	2.31069e+07	2.42539e+07
MRPL35	7.05812e+06	5.17151e+06	5.64366e+06	7.16344e+06	8.60833e+06	9.25247e+06
MSL1					429287
MYG1	5.47377e+07	4.30712e+07	4.2802e+07	5.26814e+07	5.44347e+07	4.911e+07
NACA	1.75553e+08	1.67596e+08	1.80647e+08	1.36101e+08	1.22137e+08	1.48057e+08
NEXN	5.52149e+06	5.01904e+06	2.92256e+06		7.85311e+06	7.41405e+06
NDUFS4	1.33424e+07	7.34434e+06	7.69872e+06	1.61944e+07	1.49317e+07	1.77231e+07
NIBAN2	9.18507e+07	8.93538e+07	8.91396e+07	5.73889e+07	6.29155e+07	5.35223e+07
NEK6	928666	886399	406970	2.56797e+06	3.43319e+06	2.72904e+06
ACP3	7.22607e+06	1.29828e+07	2.12962e+07	2.10542e+07	5.34884e+07	4.46793e+07
NELFA	9.42017e+06	9.11613e+06	1.10624e+07	1.64743e+07	2.3842e+07	1.92142e+07
NR2C2	550699	489587	327705		660600	456500
NRDE2	1.23851e+06	2.74358e+06	2.11546e+06	1.60253e+06	1.37103e+06	1.52847e+06
NUDT3	3.53529e+06	3.67849e+06	2.76244e+06	8.20293e+06	1.09603e+07	9.86856e+06
NUP88	3.51039e+07	3.65727e+07	3.21311e+07	3.03308e+07	3.75671e+07	3.37572e+07
PGAP6	348361	215844	362363	316699	234501	232572
PRPF39	6.49106e+06	8.60356e+06	6.40409e+06	6.84279e+06	8.32279e+06	7.38228e+06
PRPF40B
RBM15	2.76355e+07	2.63458e+07	2.34112e+07	1.69674e+07	1.53334e+07	1.57469e+07
RAI1	7.91692e+06	7.95594e+06	8.26246e+06	9.0542e+06	1.05729e+07	7.15963e+06
RIF1	1.57951e+07	1.40582e+07	1.14129e+07	9.08408e+06	1.11056e+07	7.89669e+06
RFC1	2.5387e+07	1.74227e+07	1.6466e+07	2.37787e+07	1.31109e+07	1.00446e+07
RHBDD1	1.09773e+06	1.89459e+06	2.22856e+06	926556	1.0264e+06	1.07566e+06
ARHGAP12	1.08037e+06	972410	1.20224e+06	1.00497e+06	1.10013e+06	705870
RPL31	1.54487e+08	1.64518e+08	1.58263e+08	1.54663e+08	1.54029e+08	1.74577e+08
GSTP1	2.98825e+07	2.33477e+07	2.53473e+07	7.6547e+06	7.88972e+06	8.70003e+06
HOMER2	7.7072e+06	1.01167e+07	1.22647e+07	4.37053e+06	3.668e+06	3.28507e+06
HSPA1L	3.4696e+06	3.1692e+06	2.42786e+06	1.4859e+06	1.66268e+06	1.50057e+06
HMGB2	3.40716e+07	3.09596e+07	2.40592e+07	1.22871e+07	1.46066e+07	1.6396e+07
SERPINB1	1.82797e+06	2.51752e+06	3.00111e+06	1.80166e+06	1.90953e+06	559528
MTIF3	3.55385e+06	1.8629e+06	907782	2.28736e+06	2.31778e+06	3.40924e+06
IFITM3	3.65864e+06	4.00633e+06	4.30947e+06	564727	1.15519e+06
CAMK2D	2.22981e+07	2.22629e+07	2.55467e+07	2.34917e+07	2.49266e+07	2.10201e+07
PRKCD	1.52936e+08	1.57853e+08	1.45913e+08	6.30384e+07	6.96884e+07	6.02657e+07
MIER3
MPZL2	644742	1.16316e+06	993872		358014
MSH2	8.13191e+06	7.57544e+06	6.41812e+06	3.94197e+06	2.31716e+06	2.24258e+06
MORC3	3.47748e+06	1.99377e+06	2.34773e+06	288017	2.21479e+06	637876
MTRR	2.34382e+06	1.96203e+06	2.18336e+06	3.6212e+07	4.17694e+07	4.52171e+07
MTX1	4.18657e+07	4.76209e+07	4.38598e+07	7.2123e+07	8.0432e+07	8.00313e+07
ORC1	304484	308946	367689	5.8445e+06	1.00924e+07	8.26755e+06
PAPSS2	1.83482e+06	1.44503e+06	1.10649e+06		1.47989e+06	1.32958e+06
PCBP2	2.33655e+08	2.71093e+08	2.55305e+08	2.31618e+08	2.91749e+08	2.20197e+08
PDIA2
PABPC1	4.7519e+08	5.0394e+08	5.21264e+08	3.21659e+08	3.13761e+08	3.35993e+08
PCDH11X	2.23701e+07	2.98151e+07	2.45762e+07	1.91716e+07	2.3508e+07	2.42717e+07
PEX5	2.81686e+07	2.56653e+07	2.78532e+07	2.91476e+07	2.85632e+07	2.45482e+07
RPL7A	3.79344e+08	4.19387e+08	3.50293e+08	3.61079e+08	3.7069e+08	3.30464e+08
STX16	7.88903e+06	8.0198e+06	9.16023e+06	4.26973e+06	1.89332e+06	2.34143e+06
PEX10	786490	574432	771132	2.13894e+06	3.20811e+06	999753
PREPL	1.21562e+07	1.22997e+07	1.02805e+07	1.21553e+07	1.27643e+07	8.83552e+06
RABAC1	2.49591e+06	2.5898e+06	3.06673e+06	4.68152e+06	5.56621e+06	4.69854e+06
PPP6C	1.46226e+07	1.6462e+07	1.37322e+07	1.50474e+07	1.4015e+07	1.3969e+07
PTPN6	6.80818e+07	7.05054e+07	7.13673e+07	5.60313e+07	5.26873e+07	5.17045e+07
PSEN1	625316	660989	865322	1.412e+06	3.69192e+06	3.27048e+06
PTPRE	165989	107272	145930	219809	399645
RBX1	1.77703e+07	1.13963e+07	1.95398e+07	7.54032e+06	9.96411e+06	1.24831e+07
RAB6B	1.36213e+07	2.34948e+06	1.55444e+06	4.05855e+06	1.20798e+07	5.27795e+06
RAB3GAP1	1.9991e+07	2.42833e+07	2.31109e+07	3.09773e+07	2.54125e+07	1.99137e+07
RASEF	2.21629e+06	2.22379e+06	3.19172e+06	4.55465e+06	5.27262e+06	4.07832e+06
RBM12	6.49041e+07	4.75145e+07	4.96888e+07	5.25803e+07	5.60451e+07	5.97788e+07
CHML	1.37609e+06	876922	1.03807e+06
RAB32	3.56123e+06	5.62142e+06	4.98315e+06	4.86518e+06	4.44791e+06	3.83388e+06
RIPOR2						578904
RANGAP1	1.79156e+08	1.62324e+08	1.68412e+08	1.29808e+08	1.27648e+08	1.26997e+08
RPL28	2.25801e+08	2.68147e+08	2.33207e+08	1.28733e+08	1.77343e+08	1.53294e+08
TRIM21	1.46075e+06	1.75994e+06	2.00704e+06		615879	488057
RNPS1	2.70179e+07	2.2404e+07	2.06265e+07	5.03582e+07	9.01458e+07	9.98192e+07
RNF121	1.23422e+06	950448	819582	3.02246e+06	2.76534e+06	2.37974e+06
RNF14	4.57725e+06	5.0943e+06	4.80963e+06	6.25434e+06	3.4977e+06	4.41723e+06
RNF167	2.10035e+06	2.44176e+06	2.20882e+06	1.31052e+07	1.0247e+07	1.20481e+07
PRPF31	4.32449e+07	3.65546e+07	3.52653e+07	2.95497e+07	2.94473e+07	4.07276e+07
RBM22	1.67936e+07	1.19592e+07	1.67376e+07	1.10504e+07	1.01287e+07	1.0374e+07
RAB3B	1.76545e+07	2.0906e+07	2.52238e+07	5.60157e+06	8.84005e+06	9.50698e+06
RNF2	1.74386e+07	1.58102e+07	1.53726e+07	2.66473e+07	1.74943e+07	1.9169e+07
HNRNPA0	1.21541e+08	1.40035e+08	1.25287e+08	9.55036e+07	1.07416e+08	9.72618e+07
MRPL38	6.8421e+07	6.66424e+07	6.50036e+07	7.80382e+07	8.256e+07	6.90846e+07
POLR2C	7.22726e+06	6.86859e+06	8.96018e+06	5.51707e+06	6.73908e+06	3.70653e+07
MRPL48	2.02016e+07	1.9445e+07	2.11424e+07	1.08058e+07	1.79684e+07	1.34957e+07
POLR3F	1.9331e+07	1.72513e+07	2.04779e+07	1.35787e+07	1.52832e+07	1.10553e+07
RRS1	5.98602e+07	6.57437e+07	6.19167e+07	8.41742e+07	9.85331e+07	1.12446e+08
TMEFF2					918911	776601
GTF3C1	4.16147e+07	3.87359e+07	3.26604e+07	4.59447e+07	5.47695e+07	5.7975e+07
TMCO3	723736	621247	940914	2.11045e+06	1.73486e+06	822471
TLE5	9.04987e+06	2.70589e+06	2.35832e+06	6.18387e+06	6.5282e+06	7.8231e+06
C9orf78	4.09171e+06	4.40842e+06	3.68584e+06	3.65416e+06	4.40793e+06	4.77131e+06
TRMT10C	6.21545e+07	6.74331e+07	6.06037e+07	8.08242e+07	6.82994e+07	6.38082e+07
TSC2	2.02485e+06	1.76522e+06	3.63898e+06	3.51968e+06	7.28356e+06	3.37684e+06
UBR7	2.06229e+07	1.78864e+07	2.45029e+07	7.61995e+06	1.4707e+07	1.47579e+07
UBE2A	1.18299e+07	1.08599e+07	1.10967e+07	8.55383e+06	2.27162e+06	2.9934e+06
TXNDC12	9.03941e+06	7.85873e+06	9.9073e+06	2.11028e+07	2.65723e+07	2.7797e+07
USP47	1.44328e+07	1.50771e+07	2.06909e+07	8.11468e+06	1.02052e+07	1.06442e+07
STAM	4.33416e+07	2.70694e+07	3.12114e+07	1.64642e+07	9.24678e+06	1.07897e+07
SUV39H1				1.01221e+06		768367
STEAP1B		40736.1		1.15449e+06	1.75499e+06	1.58196e+06
SRP72	7.0275e+07	7.85929e+07	7.68352e+07	1.00925e+08	1.0161e+08	1.01498e+08
SURF6	2.06082e+07	2.00703e+07	2.07035e+07	2.65134e+07	3.23086e+07	3.80859e+07
SPR	3.74007e+07	4.1053e+07	4.01667e+07	3.65714e+07	4.89307e+07	4.95697e+07
STOML2	9.32221e+07	9.99843e+07	1.07861e+08	1.40617e+08	1.45363e+08	1.67117e+08
SRSF10	1.02179e+08	1.25714e+08	1.19526e+08	1.40266e+08	1.29915e+08	1.34959e+08
TTC39B	1.28202e+06	555498	969779	2.30565e+06	3.43489e+06	3.5742e+06
DARS1	3.85364e+08	3.88163e+08	3.82198e+08	3.46628e+08	3.67446e+08	3.18095e+08
TAB1	1.20294e+07	7.18837e+06	7.94894e+06	2.19602e+06	1.31408e+06	3.06918e+06
TMEM161A	2.84458e+06	6.98628e+06	1.94466e+06	521026	1.12478e+06	900069
TUBG1	6.68169e+07	6.04942e+07	6.33161e+07	5.19115e+07	5.52488e+07	4.90072e+07
TBC1D17	4.2351e+07	4.4017e+07	4.45162e+07	5.01512e+07	5.92799e+07	4.84568e+07
TALDO1	6.34474e+08	5.69134e+08	5.52786e+08	6.97471e+08	6.24445e+08	5.83989e+08
TFAM	7.38145e+07	7.08621e+07	5.8775e+07	4.57416e+07	5.81447e+07	6.57501e+07
ITFG1	3.15961e+06	4.13998e+06	7.80746e+06	1.04037e+07	1.07783e+07	1.00142e+07
TCEAL4	4.66284e+06	5.86933e+06	6.09988e+06	1.04608e+07	9.46042e+06	1.28267e+07
TOP1	2.18861e+08	2.04052e+08	1.7962e+08	1.86814e+08	1.7625e+08	1.92893e+08
TXNL4B	971119	1.33356e+06	1.57074e+06	818364	372972	346467
UBAC2	1.00876e+07	9.34526e+06	1.0418e+07	1.12921e+07	9.12819e+06	1.07913e+07
UBE2B	1.27338e+06	983056	1.43942e+06	1.66245e+06	1.35747e+06	1.42064e+06
VAMP3	1.24011e+07	1.54855e+07	1.33301e+07	2.11131e+07	3.15799e+07	2.33022e+07
FAM20B	9.08743e+06	7.87884e+06	8.25711e+06	9.43978e+06	9.15336e+06	7.80896e+06
WRN			118580
UTP4	2.92009e+07	2.48072e+07	2.52335e+07	2.1677e+07	2.76469e+07	2.92009e+07
WDR7	5.45301e+06	4.67492e+06	6.5775e+06	5.96822e+06	6.31838e+06	5.93087e+06
WIZ	2.23101e+07	7.19625e+06	1.79719e+07	4.54448e+06	1.72814e+07	1.44969e+07
VPS16	9.32104e+06	1.23938e+07	1.06867e+07	1.39511e+07	2.12135e+07	1.55672e+07
VPS51	1.78455e+08	1.3926e+08	1.53149e+08	1.23823e+08	1.23884e+08	1.17612e+08
[truncated: 5,584 more rows]
