# Supplementary material for: AKR1C3–PKM2–oxidative phosphorylation axis drives prostate cancer radioresistance via UBE2T upregulation
Source: Cell Death Dis. 2026 Mar 30;17(1):433. doi: 10.1038/s41419-026-08666-5 (PMC13158291; doi:10.1038/s41419-026-08666-5)
Supplement: Supplementary file 3 — Supplementary Tables [file 41419_2026_8666_MOESM3_ESM.xlsx]

## Sheet: Figure S1
Primer list.
Gene	Primer ID	Sequence (5'→3')
UBE2T	UBE2T-FORWARD	AATAAGCCAGCCTTCCTCAAGAATG
UBE2T	UBE2T-REVERSE	CAGCCTCTGGTAGATTATCAAGCATC
AKR1C3	AKR1C3-FORWARD	GGTTCGCGCCATATAGATTCGTGCTC
AKR1C3	AKR1C3-REVERSE	GTCTTCTCTCTTCACACTGCCATC
PKM2	PKM2-F	ATTATTTGAGGAACTCCGCGCGCCT
PKM2	PKM2-R	ATTCCGGGTCACAGCAATGATGG
